# Supplementary material for: Interorgan communication in neurogenic heterotopic ossification: the role of brain-derived extracellular vesicles
Source: Bone Res. 2024 Feb 22;12:11. doi: 10.1038/s41413-023-00310-8 (PMC10881583; doi:10.1038/s41413-023-00310-8)
Supplement: Supplementary file 2 — Supplementary Table 1 [file 41413_2023_310_MOESM2_ESM.xlsx]

## Sheet: Proteins
The protein carried by EV isolated from NHO rats' plasma and contrasted with EV isolated from HO rats' plasma by the mass spectrometer.
	Protein FDR Confidence: Combined	Accession	Protein names	Description	Sum PEP Score	Score Sequest HT: Sequest HT	Abundances (Scaled): HO rats plasma EV	Found in Sample: HO rats plasma EV
1	High	P01026	Complement C3	OS=Rattus norvegicus OX=10116 GN=C3 PE=1 SV=3	1226.45	1874.81	192.9	High
2	High	Q63041	Alpha-1-macroglobulin	OS=Rattus norvegicus OX=10116 GN=A1m PE=1 SV=1	1061.02	1263.88	195.8	High
3	High	P38650	Cytoplasmic dynein 1 heavy chain 1	OS=Rattus norvegicus OX=10116 GN=Dync1h1 PE=1 SV=1	1043.57	587.17	34.6	Peak Found
4	High	P16086	Spectrin alpha chain, non-erythrocytic 1	OS=Rattus norvegicus OX=10116 GN=Sptan1 PE=1 SV=2	1006.57	550.88	3.5	Peak Found
5	High	P11442	Clathrin heavy chain 1	OS=Rattus norvegicus OX=10116 GN=Cltc PE=1 SV=3	954.088	638.58	0.8	Peak Found
6	High	Q03626	Murinoglobulin-1	OS=Rattus norvegicus OX=10116 GN=Mug1 PE=2 SV=1	871.3	1232.9	197.1	High
7	High	P14046	Alpha-1-inhibitor 3	OS=Rattus norvegicus OX=10116 GN=A1i3 PE=1 SV=1	813.173	1136.66	193.8	High
8	High	P30427	Plectin	OS=Rattus norvegicus OX=10116 GN=Plec PE=1 SV=2	808.895	484.36	44.2	High
9	High	P04937	Fibronectin	OS=Rattus norvegicus OX=10116 GN=Fn1 PE=1 SV=2	735.295	464.52	176.3	High
10	High	P08649	Complement C4	OS=Rattus norvegicus OX=10116 GN=C4 PE=1 SV=3	700.044	418.41	188	High
11	High	Q7TMA5	Apolipoprotein B-100	OS=Rattus norvegicus OX=10116 GN=Apob PE=1 SV=1	648.228	279.6	90.1	High
12	High	Q62812	Myosin-9	OS=Rattus norvegicus OX=10116 GN=Myh9 PE=1 SV=3	567.577	318.41	49.9	Peak Found
13	High	Q6IE52	Murinoglobulin-2	OS=Rattus norvegicus OX=10116 GN=Mug2 PE=1 SV=1	539.812	777.19	89.4	High
14	High	P13635	Ceruloplasmin	OS=Rattus norvegicus OX=10116 GN=Cp PE=1 SV=3	537.764	506.95	195.9	High
15	High	P12346	Serotransferrin	OS=Rattus norvegicus OX=10116 GN=Tf PE=1 SV=3	506.528	811.55	193.7	High
16	High	P06687	Sodium/potassium-transporting ATPase subunit alpha-3	OS=Rattus norvegicus OX=10116 GN=Atp1a3 PE=1 SV=2	478.26	489.3	29.9	Peak Found
17	High	P69897	Tubulin beta-5 chain	OS=Rattus norvegicus OX=10116 GN=Tubb5 PE=1 SV=1	465.179	764.09	0.6	Peak Found
18	High	Q3KRE8	Tubulin beta-2B chain	OS=Rattus norvegicus OX=10116 GN=Tubb2b PE=1 SV=1	461.331	750.13	50.3	Peak Found
19	High	Q9QWN8	Spectrin beta chain, non-erythrocytic 2	OS=Rattus norvegicus OX=10116 GN=Sptbn2 PE=1 SV=2	456.826	239.85	11.8	Peak Found
20	High	P47942	Dihydropyrimidinase-related protein 2	OS=Rattus norvegicus OX=10116 GN=Dpysl2 PE=1 SV=1	436.491	429.49	0.5	Peak Found
21	High	P06685	Sodium/potassium-transporting ATPase subunit alpha-1	OS=Rattus norvegicus OX=10116 GN=Atp1a1 PE=1 SV=1	433.366	406.41	17.7	Peak Found
22	High	Q9QXQ0	Alpha-actinin-4	OS=Rattus norvegicus OX=10116 GN=Actn4 PE=1 SV=2	418.181	236.69	0.9	Peak Found
23	High	Q66HD0	Endoplasmin	OS=Rattus norvegicus OX=10116 GN=Hsp90b1 PE=1 SV=2	415.614	481.02	4.5	Peak Found
24	High	Q6P9T8	Tubulin beta-4B chain	OS=Rattus norvegicus OX=10116 GN=Tubb4b PE=1 SV=1	405.136	728.03	0.7	Peak Found
25	High	P10719	ATP synthase subunit beta, mitochondrial	OS=Rattus norvegicus OX=10116 GN=Atp5f1b PE=1 SV=2	399.959	361.71	0.4	Peak Found
26	High	Q5U300	Ubiquitin-like modifier-activating enzyme 1	OS=Rattus norvegicus OX=10116 GN=Uba1 PE=1 SV=1	397.998	224.55	0.4	Peak Found
27	High	P60711	Actin, cytoplasmic 1	OS=Rattus norvegicus OX=10116 GN=Actb PE=1 SV=1	397.943	1045.45	2	High
28	High	Q4QRB4	Tubulin beta-3 chain	OS=Rattus norvegicus OX=10116 GN=Tubb3 PE=1 SV=1	394.494	464.39	15.8	Peak Found
29	High	P06686	Sodium/potassium-transporting ATPase subunit alpha-2	OS=Rattus norvegicus OX=10116 GN=Atp1a2 PE=1 SV=1	391.083	342.64	1.8	Peak Found
30	High	P63039	60 kDa heat shock protein, mitochondrial	OS=Rattus norvegicus OX=10116 GN=Hspd1 PE=1 SV=1	388.446	458.82	2.8	Peak Found
31	High	P31000	Vimentin	OS=Rattus norvegicus OX=10116 GN=Vim PE=1 SV=2	386.371	546.92	2.9	Peak Found
32	High	P34926	Microtubule-associated protein 1A	OS=Rattus norvegicus OX=10116 GN=Map1a PE=1 SV=1	380.788	191.31	9.5	Peak Found
33	High	P63018	Heat shock cognate 71 kDa protein	OS=Rattus norvegicus OX=10116 GN=Hspa8 PE=1 SV=1	378.818	410	1	Peak Found
34	High	Q5XIF6	Tubulin alpha-4A chain	OS=Rattus norvegicus OX=10116 GN=Tuba4a PE=1 SV=1	377.804	1081.37	0.1	Peak Found
35	High	P14480	Fibrinogen beta chain	OS=Rattus norvegicus OX=10116 GN=Fgb PE=1 SV=4	376.623	356.1	197.3	High
36	High	P34058	Heat shock protein HSP 90-beta	OS=Rattus norvegicus OX=10116 GN=Hsp90ab1 PE=1 SV=4	375.881	348.93	0.3	Peak Found
37	High	P08650	Complement C5	OS=Rattus norvegicus OX=10116 GN=C5 PE=1 SV=3	374.528	192.1	188.7	High
38	High	P15146	Microtubule-associated protein 2	OS=Rattus norvegicus OX=10116 GN=Map2 PE=1 SV=3	364.951	200.87	6.8	Peak Found
39	High	P05197	Elongation factor 2	OS=Rattus norvegicus OX=10116 GN=Eef2 PE=1 SV=4	360.72	272.77	20.3	Peak Found
40	High	Q9Z1P2	Alpha-actinin-1	OS=Rattus norvegicus OX=10116 GN=Actn1 PE=1 SV=1	360.519	200.81	10.6	Peak Found
41	High	P12785	Fatty acid synthase	OS=Rattus norvegicus OX=10116 GN=Fasn PE=1 SV=3	359.841	184.04	81.1	Peak Found
42	High	P11980	Pyruvate kinase PKM	OS=Rattus norvegicus OX=10116 GN=Pkm PE=1 SV=3	355.125	416.9	2.5	High
43	High	P21575	Dynamin-1	OS=Rattus norvegicus OX=10116 GN=Dnm1 PE=1 SV=2	348.874	252.99	0.8	Peak Found
44	High	Q01177	Plasminogen	OS=Rattus norvegicus OX=10116 GN=Plg PE=2 SV=2	347.803	170.91	190.8	High
45	High	P06761	Endoplasmic reticulum chaperone BiP	OS=Rattus norvegicus OX=10116 GN=Hspa5 PE=1 SV=1	347.475	482.42	0.9	High
46	High	Q63416	Inter-alpha-trypsin inhibitor heavy chain H3	OS=Rattus norvegicus OX=10116 GN=Itih3 PE=2 SV=1	345.772	349.58	180.6	High
47	High	P08932	T-kininogen 2	OS=Rattus norvegicus OX=10116 PE=1 SV=2	345.091	525.6	195.5	High
48	High	P20059	Hemopexin	OS=Rattus norvegicus OX=10116 GN=Hpx PE=1 SV=3	340.585	580.19	196.1	High
49	High	P07335	Creatine kinase B-type	OS=Rattus norvegicus OX=10116 GN=Ckb PE=1 SV=2	339.784	550.86	0.3	Peak Found
50	High	Q9ER34	Aconitate hydratase, mitochondrial	OS=Rattus norvegicus OX=10116 GN=Aco2 PE=1 SV=2	337.681	213.78	3.3	Peak Found
51	High	P61765	Syntaxin-binding protein 1	OS=Rattus norvegicus OX=10116 GN=Stxbp1 PE=1 SV=1	328.937	248.45	5.1	Peak Found
52	High	P53534	Glycogen phosphorylase, brain form (Fragment)	OS=Rattus norvegicus OX=10116 GN=Pygb PE=1 SV=3	321.864	176.04	11.3	High
53	High	P04797	Glyceraldehyde-3-phosphate dehydrogenase	OS=Rattus norvegicus OX=10116 GN=Gapdh PE=1 SV=3	316.778	409.42	2.5	High
54	High	P46462	Transitional endoplasmic reticulum ATPase	OS=Rattus norvegicus OX=10116 GN=Vcp PE=1 SV=3	315.01	212.69	2.5	Peak Found
55	High	P47860	ATP-dependent 6-phosphofructokinase, platelet type	OS=Rattus norvegicus OX=10116 GN=Pfkp PE=1 SV=2	313.203	156.99	3.2	Peak Found
56	High	G3V928	Prolow-density lipoprotein receptor-related protein 1	OS=Rattus norvegicus OX=10116 GN=Lrp1 PE=1 SV=1	309.026	154.13	49	Peak Found
57	High	P02680	Fibrinogen gamma chain	OS=Rattus norvegicus OX=10116 GN=Fgg PE=1 SV=3	302.993	309.26	195.1	High
58	High	P11506	Plasma membrane calcium-transporting ATPase 2	OS=Rattus norvegicus OX=10116 GN=Atp2b2 PE=1 SV=2	302.767	171.12	16.6	Peak Found
59	High	P04764	Alpha-enolase	OS=Rattus norvegicus OX=10116 GN=Eno1 PE=1 SV=4	300.86	661.47	3	Peak Found
60	High	P50399	Rab GDP dissociation inhibitor beta	OS=Rattus norvegicus OX=10116 GN=Gdi2 PE=1 SV=2	300.755	157.04	1.5	Peak Found
61	High	P07323	Gamma-enolase	OS=Rattus norvegicus OX=10116 GN=Eno2 PE=1 SV=2	298.95	548.37	13.9	Peak Found
62	High	P62944	AP-2 complex subunit beta	OS=Rattus norvegicus OX=10116 GN=Ap2b1 PE=1 SV=1	295.636	191.87	2.6	Peak Found
63	High	P82995	Heat shock protein HSP 90-alpha	OS=Rattus norvegicus OX=10116 GN=Hsp90aa1 PE=1 SV=3	289.405	286.86	0.3	Peak Found
64	High	P62815	V-type proton ATPase subunit B, brain isoform	OS=Rattus norvegicus OX=10116 GN=Atp6v1b2 PE=1 SV=1	289.281	212.61	1.4	Peak Found
65	High	O35303	Dynamin-1-like protein	OS=Rattus norvegicus OX=10116 GN=Dnm1l PE=1 SV=1	289.238	155.96	4.4	Peak Found
66	High	P01048	T-kininogen 1	OS=Rattus norvegicus OX=10116 GN=Map1 PE=1 SV=2	288.567	571.68	193.9	High
67	High	Q63617	Hypoxia up-regulated protein 1	OS=Rattus norvegicus OX=10116 GN=Hyou1 PE=1 SV=1	288.418	178.35	2.2	Peak Found
68	High	Q5XI78	2-oxoglutarate dehydrogenase complex component E1	OS=Rattus norvegicus OX=10116 GN=Ap2a2 PE=1 SV=1	285.988	170.43	5.8	Peak Found
69	High	P18484	AP-2 complex subunit alpha-2	OS=Rattus norvegicus OX=10116 GN=Ap2a2 PE=1 SV=3	285.369	159.8	5.3	Peak Found
70	High	P05065	Fructose-bisphosphate aldolase A	OS=Rattus norvegicus OX=10116 GN=Aldoa PE=1 SV=2	283.616	248.56	1.1	High
71	High	P62630	Elongation factor 1-alpha 1	OS=Rattus norvegicus OX=10116 GN=Eef1a1 PE=2 SV=1	281.668	286.05	0	Not Found
72	High	P04276	Vitamin D-binding protein	OS=Rattus norvegicus OX=10116 GN=Gc PE=1 SV=3	278.521	271.96	118.8	High
73	High	P06399	Fibrinogen alpha chain	OS=Rattus norvegicus OX=10116 GN=Fga PE=1 SV=3	278.201	242.66	196.8	High
74	High	P15205	Microtubule-associated protein 1B	OS=Rattus norvegicus OX=10116 GN=Map1b PE=1 SV=3	277.887	121.23	121.4	Peak Found
75	High	Q9QUL6	Vesicle-fusing ATPase	OS=Rattus norvegicus OX=10116 GN=Nsf PE=1 SV=1	277.52	199.93	13.1	Peak Found
76	High	P15999	ATP synthase subunit alpha, mitochondrial	OS=Rattus norvegicus OX=10116 GN=Atp5f1a PE=1 SV=2	276.634	310.1	2	Peak Found
77	High	P11507	Sarcoplasmic/endoplasmic reticulum calcium ATPase 2	OS=Rattus norvegicus OX=10116 GN=Atp2a2 PE=1 SV=1	272.581	154.33	9.5	Peak Found
78	High	P50137	Transketolase	OS=Rattus norvegicus OX=10116 GN=Tkt PE=1 SV=1	269.063	144.29	3.4	Peak Found
79	High	F1LNJ2	U5 small nuclear ribonucleoprotein 200 kDa helicase	OS=Rattus norvegicus OX=10116 GN=Snrnp200 PE=1 SV=1	264.32	124.68	10.5	Peak Found
80	High	P05708	Hexokinase-1	OS=Rattus norvegicus OX=10116 GN=Hk1 PE=1 SV=4	259.068	155.95	2.5	Peak Found
81	High	P50475	Alanine--tRNA ligase, cytoplasmic	OS=Rattus norvegicus OX=10116 GN=Aars1 PE=1 SV=3	258.51	134.9	7.7	Peak Found
82	High	P13233	2',3'-cyclic-nucleotide 3'-phosphodiesterase	OS=Rattus norvegicus OX=10116 GN=Cnp PE=1 SV=2	258.134	270.03	0.2	Peak Found
83	High	P17475	Alpha-1-antiproteinase	OS=Rattus norvegicus OX=10116 GN=Serpina1 PE=1 SV=2	254.311	419.34	185.3	High
84	High	P29457	Serpin H1	OS=Rattus norvegicus OX=10116 GN=Serpinh1 PE=1 SV=1	254.244	192.68	0.8	Peak Found
85	High	Q66X93	Staphylococcal nuclease domain-containing protein 1	OS=Rattus norvegicus OX=10116 GN=Snd1 PE=1 SV=1	253.871	135.11	23.7	Peak Found
86	High	D3ZHA0	Filamin-C	OS=Rattus norvegicus OX=10116 GN=Flnc PE=1 SV=1	253.407	144.63	24.5	High
87	High	Q6P6V0	Glucose-6-phosphate isomerase	OS=Rattus norvegicus OX=10116 GN=Gpi PE=1 SV=1	252.91	196.6	1.8	Peak Found
88	High	Q9JLT0	Myosin-10	OS=Rattus norvegicus OX=10116 GN=Myh10 PE=1 SV=1	249.809	112.92	21.4	Peak Found
89	High	P18292	Prothrombin	OS=Rattus norvegicus OX=10116 GN=F2 PE=1 SV=1	249.801	172.63	169.6	High
90	High	Q5XIM9	T-complex protein 1 subunit beta	OS=Rattus norvegicus OX=10116 GN=Cct2 PE=1 SV=3	245.378	142.26	119.6	Peak Found
91	High	P09951	Synapsin-1	OS=Rattus norvegicus OX=10116 GN=Syn1 PE=1 SV=3	245.061	230.85	8.3	Peak Found
92	High	O88600	Heat shock 70 kDa protein 4	OS=Rattus norvegicus OX=10116 GN=Hspa4 PE=1 SV=1	244.904	121.62	11.5	Peak Found
93	High	Q9QYF3	Unconventional myosin-Va	OS=Rattus norvegicus OX=10116 GN=Myo5a PE=1 SV=1	244.552	132.45	40.1	Peak Found
94	High	P16617	Phosphoglycerate kinase 1	OS=Rattus norvegicus OX=10116 GN=Pgk1 PE=1 SV=2	244.183	236.94	0.3	Peak Found
95	High	P11505	Plasma membrane calcium-transporting ATPase 1	OS=Rattus norvegicus OX=10116 GN=Atp2b1 PE=1 SV=3	235.993	135.31	0	Not Found
96	High	P97536	Cullin-associated NEDD8-dissociated protein 1	OS=Rattus norvegicus OX=10116 GN=Cand1 PE=1 SV=1	235.906	139.87	2	Peak Found
97	High	P48721	Stress-70 protein, mitochondrial	OS=Rattus norvegicus OX=10116 GN=Hspa9 PE=1 SV=3	233.64	196.52	14.9	Peak Found
98	High	P09812	Glycogen phosphorylase, muscle form	OS=Rattus norvegicus OX=10116 GN=Pygm PE=1 SV=5	231.681	149.05	22.3	High
99	High	Q62950	Dihydropyrimidinase-related protein 1	OS=Rattus norvegicus OX=10116 GN=Crmp1 PE=1 SV=1	229.862	142.02	1.2	Peak Found
100	High	P11598	Protein disulfide-isomerase A3	OS=Rattus norvegicus OX=10116 GN=Pdia3 PE=1 SV=2	229.184	171.22	3.8	Peak Found
101	High	P50398	Rab GDP dissociation inhibitor alpha	OS=Rattus norvegicus OX=10116 GN=Gdi1 PE=1 SV=1	227.433	170.69	1	Peak Found
102	High	Q80U96	Exportin-1	OS=Rattus norvegicus OX=10116 GN=Xpo1 PE=1 SV=1	226.723	121.65	24.6	Peak Found
103	High	P09117	Fructose-bisphosphate aldolase C	OS=Rattus norvegicus OX=10116 GN=Aldoc PE=1 SV=3	225.133	146.65	15	Peak Found
104	High	P02091	Hemoglobin subunit beta-1	OS=Rattus norvegicus OX=10116 GN=Hbb PE=1 SV=3	221.276	429.63	29.9	High
105	High	P50554	4-aminobutyrate aminotransferase, mitochondrial	OS=Rattus norvegicus OX=10116 GN=Abat PE=1 SV=3	219.361	112.98	1.9	Peak Found
106	High	Q62910	Synaptojanin-1	OS=Rattus norvegicus OX=10116 GN=Synj1 PE=1 SV=3	218.063	109.02	3.2	Peak Found
107	High	P52296	Importin subunit beta-1	OS=Rattus norvegicus OX=10116 GN=Kpnb1 PE=1 SV=1	216.988	128.89	1.8	Peak Found
108	High	Q63537	Synapsin-2	OS=Rattus norvegicus OX=10116 GN=Syn2 PE=1 SV=1	216.603	146.1	9	Peak Found
109	High	P13264	Glutaminase kidney isoform, mitochondrial	OS=Rattus norvegicus OX=10116 GN=Gls PE=1 SV=2	216.495	107.07	5.7	Peak Found
110	High	P18418	Calreticulin	OS=Rattus norvegicus OX=10116 GN=Calr PE=1 SV=1	215.921	197.43	1.8	High
111	High	P09006	Serine protease inhibitor A3N	OS=Rattus norvegicus OX=10116 GN=Serpina3n PE=1 SV=3	212.568	301.01	172.2	High
112	High	P01946	Hemoglobin subunit alpha-1/2	OS=Rattus norvegicus OX=10116 GN=Hba1 PE=1 SV=3	212.004	534.85	16.9	High
113	High	Q9EPH1	Alpha-1B-glycoprotein	OS=Rattus norvegicus OX=10116 GN=A1bg PE=2 SV=2	211.409	183	197.2	High
114	High	P48679	Prelamin-A/C	OS=Rattus norvegicus OX=10116 GN=Lmna PE=1 SV=1	209.372	128.85	11.5	Peak Found
115	High	P13596	Neural cell adhesion molecule 1	OS=Rattus norvegicus OX=10116 GN=Ncam1 PE=1 SV=1	206.413	107.74	3.5	Peak Found
116	High	P02651	Apolipoprotein A-IV	OS=Rattus norvegicus OX=10116 GN=Apoa4 PE=1 SV=2	205.768	135.39	193.2	High
117	High	Q66HA8	Heat shock protein 105 kDa	OS=Rattus norvegicus OX=10116 GN=Hsph1 PE=1 SV=1	205.294	99.57	7.3	Peak Found
118	High	P68136	Actin, alpha skeletal muscle	OS=Rattus norvegicus OX=10116 GN=Acta1 PE=1 SV=1	204.114	310.51	3.4	High
119	High	P10860	Glutamate dehydrogenase 1, mitochondrial	OS=Rattus norvegicus OX=10116 GN=Glud1 PE=1 SV=2	203.506	110.2	1.1	Peak Found
120	High	Q62717	Calcium-dependent secretion activator 1	OS=Rattus norvegicus OX=10116 GN=Cadps PE=1 SV=1	202.888	110.8	10.1	Peak Found
121	High	P36953	Afamin	OS=Rattus norvegicus OX=10116 GN=Afm PE=3 SV=1	202.878	97.83	182.2	High
122	High	Q63355	Unconventional myosin-Ic	OS=Rattus norvegicus OX=10116 GN=Myo1c PE=1 SV=2	202.753	109.17	16.3	Peak Found
123	High	F1LX07	Electrogenic aspartate/glutamate antiporter SLC25A12, mitochondrial	OS=Rattus norvegicus OX=10116 GN=Slc25a12 PE=3 SV=5	202.079	114.11	3.2	Peak Found
124	High	P16638	ATP-citrate synthase	OS=Rattus norvegicus OX=10116 GN=Acly PE=1 SV=1	201.996	137.37	39.1	Peak Found
125	High	Q6AY56	Tubulin alpha-8 chain	OS=Rattus norvegicus OX=10116 GN=Tuba8 PE=2 SV=1	198.137	757.7	44	Peak Found
126	High	P25286	V-type proton ATPase 116 kDa subunit a 1	OS=Rattus norvegicus OX=10116 GN=Atp6v0a1 PE=1 SV=1	197.836	116.92	16.7	Peak Found
127	High	Q920L2	Succinate dehydrogenase [ubiquinone] flavoprotein subunit, mitochondrial	OS=Rattus norvegicus OX=10116 GN=Sdha PE=1 SV=1	197.625	100.28	10.8	Peak Found
128	High	P63086	Mitogen-activated protein kinase 1	OS=Rattus norvegicus OX=10116 GN=Mapk1 PE=1 SV=3	196.421	120.64	26.6	Peak Found
129	High	Q68FP1	Gelsolin	OS=Rattus norvegicus OX=10116 GN=Gsn PE=1 SV=1	195.277	151.87	100.2	High
130	High	P25113	Phosphoglycerate mutase 1	OS=Rattus norvegicus OX=10116 GN=Pgam1 PE=1 SV=4	194.883	175.41	4	Peak Found
131	High	Q62951	Dihydropyrimidinase-related protein 4 (Fragment)	OS=Rattus norvegicus OX=10116 GN=Dpysl4 PE=1 SV=1	193.149	93.46	0	Not Found
132	High	P52873	Pyruvate carboxylase, mitochondrial	OS=Rattus norvegicus OX=10116 GN=Pc PE=1 SV=2	192.966	90.78	0	Not Found
133	High	P85845	Fascin	OS=Rattus norvegicus OX=10116 GN=Fscn1 PE=1 SV=2	192.667	164.9	0.5	Peak Found
134	High	P63245	Receptor of activated protein C kinase 1	OS=Rattus norvegicus OX=10116 GN=Rack1 PE=1 SV=3	191.651	122.06	5.9	Peak Found
135	High	P85972	Vinculin	OS=Rattus norvegicus OX=10116 GN=Vcl PE=1 SV=1	191.587	111.64	24.4	High
136	High	P85834	Elongation factor Tu, mitochondrial	OS=Rattus norvegicus OX=10116 GN=Tufm PE=1 SV=1	190.82	114.36	0.5	Peak Found
137	High	P55161	Nck-associated protein 1	OS=Rattus norvegicus OX=10116 GN=Nckap1 PE=2 SV=1	189.665	104.77	3.8	Peak Found
138	High	P11517	Hemoglobin subunit beta-2	OS=Rattus norvegicus OX=10116 PE=1 SV=2	187.872	297.38	22.2	High
139	High	Q5RKI0	WD repeat-containing protein 1	OS=Rattus norvegicus OX=10116 GN=Wdr1 PE=1 SV=3	187.835	103.38	24	Peak Found
140	High	Q05546	Tenascin-R	OS=Rattus norvegicus OX=10116 GN=Tnr PE=1 SV=1	187.513	101.01	4.6	Peak Found
141	High	Q63598	Plastin-3	OS=Rattus norvegicus OX=10116 GN=Pls3 PE=1 SV=2	187.06	108.26	4.4	Peak Found
142	High	P52303	AP-1 complex subunit beta-1	OS=Rattus norvegicus OX=10116 GN=Ap1b1 PE=1 SV=1	186.392	115.27	34.6	Peak Found
143	High	P04785	Protein disulfide-isomerase	OS=Rattus norvegicus OX=10116 GN=P4hb PE=1 SV=2	185.811	166.82	1.3	Peak Found
144	High	Q66HF1	NADH-ubiquinone oxidoreductase 75 kDa subunit, mitochondrial	OS=Rattus norvegicus OX=10116 GN=Ndufs1 PE=1 SV=1	183.889	107.43	2.1	Peak Found
145	High	P13221	Aspartate aminotransferase, cytoplasmic	OS=Rattus norvegicus OX=10116 GN=Got1 PE=1 SV=3	183.463	116.82	7.8	Peak Found
146	High	Q9EPH8	Polyadenylate-binding protein 1	OS=Rattus norvegicus OX=10116 GN=Pabpc1 PE=1 SV=1	182.353	118.95	21.9	Peak Found
147	High	P31596	Excitatory amino acid transporter 2	OS=Rattus norvegicus OX=10116 GN=Slc1a2 PE=1 SV=2	181.869	132.69	1.9	Peak Found
148	High	Q9WUW3	Complement factor I	OS=Rattus norvegicus OX=10116 GN=Cfi PE=2 SV=1	179.195	62.66	191	High
149	High	Q4FZT9	26S proteasome non-ATPase regulatory subunit 2	OS=Rattus norvegicus OX=10116 GN=Psmd2 PE=1 SV=1	177.423	98.65	5.7	Peak Found
150	High	P62738	Actin, aortic smooth muscle	OS=Rattus norvegicus OX=10116 GN=Acta2 PE=2 SV=1	176.636	267.43	200	High
151	High	P11275	Calcium/calmodulin-dependent protein kinase type II subunit alpha	OS=Rattus norvegicus OX=10116 GN=Camk2a PE=1 SV=1	176.635	134.43	0.3	Peak Found
152	High	O08839	Myc box-dependent-interacting protein 1	OS=Rattus norvegicus OX=10116 GN=Bin1 PE=1 SV=1	176.173	97.16	2.6	Peak Found
153	High	Q68FQ0	T-complex protein 1 subunit epsilon	OS=Rattus norvegicus OX=10116 GN=Cct5 PE=1 SV=1	175.811	106.67	5.8	Peak Found
154	High	P04642	L-lactate dehydrogenase A chain	OS=Rattus norvegicus OX=10116 GN=Ldha PE=1 SV=1	175.77	161.2	0.6	High
155	High	P59215	Guanine nucleotide-binding protein G(o) subunit alpha	OS=Rattus norvegicus OX=10116 GN=Gnao1 PE=1 SV=2	175.758	109.09	1.2	Peak Found
156	High	P05545	Serine protease inhibitor A3K	OS=Rattus norvegicus OX=10116 GN=Serpina3k PE=1 SV=3	174.846	170.25	196.5	High
157	High	O35095	Neurochondrin	OS=Rattus norvegicus OX=10116 GN=Ncdn PE=1 SV=2	174.552	114.88	30.1	Peak Found
158	High	Q64542	Plasma membrane calcium-transporting ATPase 4	OS=Rattus norvegicus OX=10116 GN=Atp2b4 PE=1 SV=1	173.786	100.24	0.7	Peak Found
159	High	P23565	Alpha-internexin	OS=Rattus norvegicus OX=10116 GN=Ina PE=1 SV=2	172.927	99.07	0.9	Peak Found
160	High	Q9JLA3	UDP-glucose:glycoprotein glucosyltransferase 1	OS=Rattus norvegicus OX=10116 GN=Uggt1 PE=1 SV=2	172.789	90.26	22.7	High
161	High	Q9Z1A6	Vigilin	OS=Rattus norvegicus OX=10116 GN=Hdlbp PE=1 SV=1	172.569	79.11	7.2	Peak Found
162	High	P28480	T-complex protein 1 subunit alpha	OS=Rattus norvegicus OX=10116 GN=Tcp1 PE=1 SV=1	171.846	94.35	2.3	Peak Found
163	High	Q6P502	T-complex protein 1 subunit gamma	OS=Rattus norvegicus OX=10116 GN=Cct3 PE=1 SV=1	171.531	106.37	7.5	Peak Found
164	High	P10959	Carboxylesterase 1C	OS=Rattus norvegicus OX=10116 GN=Ces1c PE=1 SV=3	171.332	102.85	189.1	High
165	High	P62632	Elongation factor 1-alpha 2	OS=Rattus norvegicus OX=10116 GN=Eef1a2 PE=1 SV=1	170.572	198.48	2	Peak Found
166	High	F1LQ48	Heterogeneous nuclear ribonucleoprotein L	OS=Rattus norvegicus OX=10116 GN=Hnrnpl PE=1 SV=2	170.284	96.27	0	Not Found
167	High	P00507	Aspartate aminotransferase, mitochondrial	OS=Rattus norvegicus OX=10116 GN=Got2 PE=1 SV=2	169.801	135.1	0.8	Peak Found
168	High	P48037	Annexin A6	OS=Rattus norvegicus OX=10116 GN=Anxa6 PE=1 SV=2	169.739	88.79	16.5	Peak Found
169	High	Q63198	Contactin-1	OS=Rattus norvegicus OX=10116 GN=Cntn1 PE=1 SV=2	169.164	91.26	19.5	Peak Found
170	High	P63329	Protein phosphatase 3 catalytic subunit alpha	OS=Rattus norvegicus OX=10116 GN=Ppp3ca PE=1 SV=1	168.051	121.84	39.7	Peak Found
171	High	P08413	Calcium/calmodulin-dependent protein kinase type II subunit beta	OS=Rattus norvegicus OX=10116 GN=Camk2b PE=1 SV=1	168.009	114.01	11.2	Peak Found
172	High	Q62826	Heterogeneous nuclear ribonucleoprotein M	OS=Rattus norvegicus OX=10116 GN=Hnrnpm PE=1 SV=4	167.696	103.25	15	Peak Found
173	High	P14408	Fumarate hydratase, mitochondrial	OS=Rattus norvegicus OX=10116 GN=Fh PE=1 SV=2	166.491	108.74	3	Peak Found
174	High	P43244	Matrin-3	OS=Rattus norvegicus OX=10116 GN=Matr3 PE=1 SV=2	166.266	70.31	94.8	Peak Found
175	High	P30835	ATP-dependent 6-phosphofructokinase, liver type	OS=Rattus norvegicus OX=10116 GN=Pfkl PE=1 SV=3	165.685	84.85	20.1	Peak Found
176	High	P38652	Phosphoglucomutase-1	OS=Rattus norvegicus OX=10116 GN=Pgm1 PE=1 SV=2	164.915	98.01	5.5	Peak Found
177	High	P48500	Triosephosphate isomerase	OS=Rattus norvegicus OX=10116 GN=Tpi1 PE=1 SV=2	164.863	139.11	0.3	High
178	High	P12839	Neurofilament medium polypeptide	OS=Rattus norvegicus OX=10116 GN=Nefm PE=1 SV=4	164.794	108.18	6.1	Peak Found
179	High	P42123	L-lactate dehydrogenase B chain	OS=Rattus norvegicus OX=10116 GN=Ldhb PE=1 SV=2	164.783	128.23	1.5	Peak Found
180	High	P20760	Ig gamma-2A chain C region	OS=Rattus norvegicus OX=10116 GN=Igg-2a PE=1 SV=1	164.512	314.37	190	High
181	High	P47858	ATP-dependent 6-phosphofructokinase, muscle type	OS=Rattus norvegicus OX=10116 GN=Pfkm PE=1 SV=3	164.453	87.69	35	Peak Found
182	High	Q6Q0N1	Cytosolic non-specific dipeptidase	OS=Rattus norvegicus OX=10116 GN=Cndp2 PE=1 SV=1	164.197	86.48	1.6	Peak Found
183	High	P06238	Alpha-2-macroglobulin	OS=Rattus norvegicus OX=10116 GN=A2m PE=2 SV=2	163.829	60.54	126.9	High
184	High	P97685	Neurofascin	OS=Rattus norvegicus OX=10116 GN=Nfasc PE=1 SV=2	163.791	89.24	0	Not Found
185	High	Q1JU68	Eukaryotic translation initiation factor 3 subunit A	OS=Rattus norvegicus OX=10116 GN=Eif3a PE=2 SV=2	162.952	95.79	3.2	Peak Found
186	High	Q00438	Polypyrimidine tract-binding protein 1	OS=Rattus norvegicus OX=10116 GN=Ptbp1 PE=1 SV=2	161.668	101.28	47.4	Peak Found
187	High	Q6IMY8	Heterogeneous nuclear ribonucleoprotein U	OS=Rattus norvegicus OX=10116 GN=Hnrnpu PE=1 SV=1	160.664	84.56	0.4	Peak Found
188	High	P62260	14-3-3 protein epsilon	OS=Rattus norvegicus OX=10116 GN=Ywhae PE=1 SV=1	160.551	235.04	2	Peak Found
189	High	Q63413	Spliceosome RNA helicase Ddx39b	OS=Rattus norvegicus OX=10116 GN=Ddx39b PE=2 SV=3	160.293	100.95	0.4	Peak Found
190	High	Q62952	Dihydropyrimidinase-related protein 3	OS=Rattus norvegicus OX=10116 GN=Dpysl3 PE=1 SV=2	159.814	114.7	10.2	Peak Found
191	High	P07153	Dolichyl-diphosphooligosaccharide--protein glycosyltransferase subunit 1	OS=Rattus norvegicus OX=10116 GN=Rpn1 PE=2 SV=1	159.218	91.73	3.8	Peak Found
192	High	P05544	Serine protease inhibitor A3L	OS=Rattus norvegicus OX=10116 GN=Serpina3l PE=1 SV=3	158.336	110.33	168.3	High
193	High	Q64568	Plasma membrane calcium-transporting ATPase 3	OS=Rattus norvegicus OX=10116 GN=Atp2b3 PE=1 SV=2	157.254	94.26	74.4	Peak Found
194	High	Q4G061	Eukaryotic translation initiation factor 3 subunit B	OS=Rattus norvegicus OX=10116 GN=Eif3b PE=1 SV=1	157.158	93.34	4.1	Peak Found
195	High	Q4AEF8	Coatomer subunit gamma-1	OS=Rattus norvegicus OX=10116 GN=Copg1 PE=2 SV=1	156.618	80.04	13.4	Peak Found
196	High	Q00981	Ubiquitin carboxyl-terminal hydrolase isozyme L1	OS=Rattus norvegicus OX=10116 GN=Uchl1 PE=1 SV=2	156.535	119.25	0	Not Found
197	High	Q08163	Adenylyl cyclase-associated protein 1	OS=Rattus norvegicus OX=10116 GN=Cap1 PE=1 SV=3	156.299	77.05	0.9	Peak Found
198	High	O35763	Moesin	OS=Rattus norvegicus OX=10116 GN=Msn PE=1 SV=3	156.177	106.92	0.8	Peak Found
199	High	P04897	Guanine nucleotide-binding protein G(i) subunit alpha-2	OS=Rattus norvegicus OX=10116 GN=Gnai2 PE=1 SV=3	155.834	106.62	5	Peak Found
200	High	P02650	Apolipoprotein E	OS=Rattus norvegicus OX=10116 GN=Apoe PE=1 SV=2	155.644	106.72	190.3	High
201	High	Q9QX79	Fetuin-B	OS=Rattus norvegicus OX=10116 GN=Fetub PE=2 SV=2	155.445	98.58	195.3	High
202	High	Q811M5	Complement component C6	OS=Rattus norvegicus OX=10116 GN=C6 PE=2 SV=1	154.42	73.31	172.8	High
203	High	Q4V7C7	Actin-related protein 3	OS=Rattus norvegicus OX=10116 GN=Actr3 PE=1 SV=1	154.383	102.14	0	Not Found
204	High	Q7TPB1	T-complex protein 1 subunit delta	OS=Rattus norvegicus OX=10116 GN=Cct4 PE=1 SV=3	154.321	93.5	104.4	High
205	High	Q63028	Alpha-adducin	OS=Rattus norvegicus OX=10116 GN=Add1 PE=1 SV=2	154.227	96.12	0.9	Peak Found
206	High	Q2TA68	Dynamin-like 120 kDa protein, mitochondrial	OS=Rattus norvegicus OX=10116 GN=Opa1 PE=1 SV=1	153.743	74.1	0	Not Found
207	High	Q6P734	Plasma protease C1 inhibitor	OS=Rattus norvegicus OX=10116 GN=Serping1 PE=2 SV=1	153.72	88.81	191.9	High
208	High	Q62930	Complement component C9	OS=Rattus norvegicus OX=10116 GN=C9 PE=1 SV=1	153.441	95.46	187.3	High
209	High	O35814	Stress-induced-phosphoprotein 1	OS=Rattus norvegicus OX=10116 GN=Stip1 PE=1 SV=1	153.367	92.34	5.1	Peak Found
210	High	P38983	40S ribosomal protein SA	OS=Rattus norvegicus OX=10116 GN=Rpsa PE=1 SV=3	153.096	90.65	1.5	Peak Found
211	High	Q04462	Valine--tRNA ligase	OS=Rattus norvegicus OX=10116 GN=Vars1 PE=2 SV=2	152.245	91.45	2.3	Peak Found
212	High	Q9Z2L0	Voltage-dependent anion-selective channel protein 1	OS=Rattus norvegicus OX=10116 GN=Vdac1 PE=1 SV=4	152.073	121.45	3.8	Peak Found
213	High	P20761	Ig gamma-2B chain C region	OS=Rattus norvegicus OX=10116 GN=Igh-1a PE=1 SV=1	151.975	215.23	196.6	High
214	High	Q9WVC0	Septin-7	OS=Rattus norvegicus OX=10116 GN=Septin7 PE=1 SV=1	151.835	96.98	0.2	Peak Found
215	High	Q5XHY5	Threonine--tRNA ligase 1, cytoplasmic	OS=Rattus norvegicus OX=10116 GN=Tars1 PE=1 SV=1	151.358	90.98	159.5	Peak Found
216	High	P09606	Glutamine synthetase	OS=Rattus norvegicus OX=10116 GN=Glul PE=1 SV=3	151.107	97.84	0.2	Peak Found
217	High	P54311	Guanine nucleotide-binding protein G(I)/G(S)/G(T) subunit beta-1	OS=Rattus norvegicus OX=10116 GN=Gnb1 PE=1 SV=4	149.925	115.79	0.8	Peak Found
218	High	P11884	Aldehyde dehydrogenase, mitochondrial	OS=Rattus norvegicus OX=10116 GN=Aldh2 PE=1 SV=1	149.671	82.96	176.6	Peak Found
219	High	B2GV06	Succinyl-CoA:3-ketoacid coenzyme A transferase 1, mitochondrial	OS=Rattus norvegicus OX=10116 GN=Oxct1 PE=1 SV=1	149.204	86.95	1.5	Peak Found
220	High	Q68FY0	Cytochrome b-c1 complex subunit 1, mitochondrial	OS=Rattus norvegicus OX=10116 GN=Uqcrc1 PE=1 SV=1	149.057	89.51	3.7	Peak Found
221	High	Q07936	Annexin A2	OS=Rattus norvegicus OX=10116 GN=Anxa2 PE=1 SV=2	148.718	107.37	1.7	Peak Found
222	High	Q9WTT6	Guanine deaminase	OS=Rattus norvegicus OX=10116 GN=Gda PE=1 SV=1	148.638	82.95	1.2	High
223	High	P84092	AP-2 complex subunit mu	OS=Rattus norvegicus OX=10116 GN=Ap2m1 PE=1 SV=1	147.793	81.79	7	Peak Found
224	High	P54313	Guanine nucleotide-binding protein G(I)/G(S)/G(T) subunit beta-2	OS=Rattus norvegicus OX=10116 GN=Gnb2 PE=1 SV=4	147.745	100.62	12.6	Peak Found
225	High	P04636	Malate dehydrogenase, mitochondrial	OS=Rattus norvegicus OX=10116 GN=Mdh2 PE=1 SV=2	147.649	144.11	1.1	Peak Found
226	High	O35567	Bifunctional purine biosynthesis protein ATIC	OS=Rattus norvegicus OX=10116 GN=Atic PE=1 SV=2	146.527	73.09	73.3	Peak Found
227	High	Q68FR6	Elongation factor 1-gamma	OS=Rattus norvegicus OX=10116 GN=Eef1g PE=2 SV=3	145.253	92.54	3.9	Peak Found
228	High	P28023	Dynactin subunit 1	OS=Rattus norvegicus OX=10116 GN=Dctn1 PE=1 SV=2	144.968	74.62	8.1	Peak Found
229	High	P61980	Heterogeneous nuclear ribonucleoprotein K	OS=Rattus norvegicus OX=10116 GN=Hnrnpk PE=1 SV=1	144.882	93.13	0.2	Peak Found
230	High	Q6P799	Serine--tRNA ligase, cytoplasmic	OS=Rattus norvegicus OX=10116 GN=Sars1 PE=1 SV=3	144.554	84.05	2.2	Peak Found
231	High	P09811	Glycogen phosphorylase, liver form	OS=Rattus norvegicus OX=10116 GN=Pygl PE=1 SV=5	143.801	79.19	4.5	Peak Found
232	High	Q9QZA2	Programmed cell death 6-interacting protein	OS=Rattus norvegicus OX=10116 GN=Pdcd6ip PE=1 SV=2	143.799	72.39	7.3	Peak Found
233	High	P62142	Serine/threonine-protein phosphatase PP1-beta catalytic subunit	OS=Rattus norvegicus OX=10116 GN=Ppp1cb PE=1 SV=3	142.968	64.92	2.4	Peak Found
234	High	Q63560	Microtubule-associated protein 6	OS=Rattus norvegicus OX=10116 GN=Map6 PE=1 SV=1	142.309	81.64	3.4	Peak Found
235	High	O35142	Coatomer subunit beta'	OS=Rattus norvegicus OX=10116 GN=Copb2 PE=1 SV=3	142.101	76.16	22.1	Peak Found
236	High	P20070	NADH-cytochrome b5 reductase 3	OS=Rattus norvegicus OX=10116 GN=Cyb5r3 PE=1 SV=2	141.374	77.55	4.9	Peak Found
237	High	Q5RJQ4	NAD-dependent protein deacetylase sirtuin-2	OS=Rattus norvegicus OX=10116 GN=Sirt2 PE=1 SV=1	140.656	82.64	34.5	Peak Found
238	High	P15429	Beta-enolase	OS=Rattus norvegicus OX=10116 GN=Eno3 PE=1 SV=3	140.439	308.79	0.4	Peak Found
239	High	Q5I0G4	Glycine--tRNA ligase	OS=Rattus norvegicus OX=10116 GN=Gars1 PE=1 SV=2	140.253	94.41	32	Peak Found
240	High	Q05175	Brain acid soluble protein 1	OS=Rattus norvegicus OX=10116 GN=Basp1 PE=1 SV=2	139.264	86.03	0	Not Found
241	High	Q9QUH6	Ras/Rap GTPase-activating protein SynGAP	OS=Rattus norvegicus OX=10116 GN=Syngap1 PE=1 SV=2	138.873	71.24	43.1	Peak Found
242	High	P10760	Adenosylhomocysteinase	OS=Rattus norvegicus OX=10116 GN=Ahcy PE=1 SV=3	138.56	75.77	3	Peak Found
243	High	P45592	Cofilin-1	OS=Rattus norvegicus OX=10116 GN=Cfl1 PE=1 SV=3	138.044	123.82	0	Not Found
244	High	P38659	Protein disulfide-isomerase A4	OS=Rattus norvegicus OX=10116 GN=Pdia4 PE=1 SV=2	137.644	88.96	0.1	Peak Found
245	High	P63102	14-3-3 protein zeta/delta	OS=Rattus norvegicus OX=10116 GN=Ywhaz PE=1 SV=1	137.603	139.58	1.1	High
246	High	O70196	Prolyl endopeptidase	OS=Rattus norvegicus OX=10116 GN=Prep PE=1 SV=1	137.382	69.89	8.4	Peak Found
247	High	Q64560	Tripeptidyl-peptidase 2	OS=Rattus norvegicus OX=10116 GN=Tpp2 PE=2 SV=3	137.052	71.27	1.2	Peak Found
248	High	A7VJC2	Heterogeneous nuclear ribonucleoproteins A2/B1	OS=Rattus norvegicus OX=10116 GN=Hnrnpa2b1 PE=1 SV=1	136.93	84.95	0	Not Found
249	High	Q07009	Calpain-2 catalytic subunit	OS=Rattus norvegicus OX=10116 GN=Capn2 PE=1 SV=3	136.867	78.9	2.9	Peak Found
250	High	O88778	Protein bassoon	OS=Rattus norvegicus OX=10116 GN=Bsn PE=1 SV=3	136.438	65.31	11.8	Peak Found
251	High	O88761	26S proteasome non-ATPase regulatory subunit 1	OS=Rattus norvegicus OX=10116 GN=Psmd1 PE=1 SV=1	135.836	72.94	7.3	Peak Found
252	High	Q99PS8	Histidine-rich glycoprotein	OS=Rattus norvegicus OX=10116 GN=Hrg PE=1 SV=1	135.607	148.89	187.1	High
253	High	P70615	Lamin-B1	OS=Rattus norvegicus OX=10116 GN=Lmnb1 PE=1 SV=3	135.206	86.3	1.2	Peak Found
254	High	Q75Q39	Mitochondrial import receptor subunit TOM70	OS=Rattus norvegicusOX=10116 GN=Tomm70 PE=1 SV=1	134.076	66.15	12.7	Peak Found
255	High	Q63570	26S proteasome regulatory subunit 6B	OS=Rattus norvegicus OX=10116 GN=Psmc4 PE=1 SV=1	133.583	78.32	16.3	Peak Found
256	High	P35213	14-3-3 protein beta/alpha	OS=Rattus norvegicus OX=10116 GN=Ywhab PE=1 SV=3	133.48	99.6	0	Not Found
257	High	Q9ESW0	DNA damage-binding protein 1	OS=Rattus norvegicus OX=10116 GN=Ddb1 PE=1 SV=1	133.435	68.58	2.7	Peak Found
258	High	P27139	Carbonic anhydrase 2	OS=Rattus norvegicus OX=10116 GN=Ca2 PE=1 SV=2	133.43	65.76	7.4	High
259	High	P48768	Sodium/calcium exchanger 2	OS=Rattus norvegicus OX=10116 GN=Slc8a2 PE=1 SV=1	133.284	76.83	14.1	Peak Found
260	High	Q6AYK8	Eukaryotic translation initiation factor 3 subunit D	OS=Rattus norvegicus OX=10116 GN=Eif3d PE=1 SV=1	133.041	73.35	18	Peak Found
261	High	P13084	Nucleophosmin	OS=Rattus norvegicus OX=10116 GN=Npm1 PE=1 SV=1	132.877	82.36	1.8	Peak Found
262	High	Q63633	Solute carrier family 12 member 5	OS=Rattus norvegicus OX=10116 GN=Slc12a5 PE=1 SV=2	132.838	70.81	48.2	Peak Found
263	High	Q5FVI6	V-type proton ATPase subunit C 1	OS=Rattus norvegicus OX=10116 GN=Atp6v1c1 PE=1 SV=1	132.729	73.76	4.1	Peak Found
264	High	B5DFC8	Eukaryotic translation initiation factor 3 subunit C	OS=Rattus norvegicus OX=10116 GN=Eif3c PE=1 SV=1	132.701	67.64	7.8	Peak Found
265	High	Q63092	CaM kinase-like vesicle-associated protein	OS=Rattus norvegicus OX=10116 GN=Camkv PE=1 SV=1	132.549	60.05	5.7	Peak Found
266	High	P26284	Pyruvate dehydrogenase E1 component subunit alpha, somatic form, mitochondrial	OS=Rattus norvegicus OX=10116 GN=Pdha1 PE=1 SV=2	131.919	71.61	4.8	Peak Found
267	High	B3GNI6	Septin-11	OS=Rattus norvegicus OX=10116 GN=Septin11 PE=1 SV=1	131.803	77.26	1.3	Peak Found
268	High	P62138	Serine/threonine-protein phosphatase PP1-alpha catalytic subunit	OS=Rattus norvegicus OX=10116 GN=Ppp1ca PE=1 SV=1	131.431	70.39	26.4	Peak Found
269	High	Q641Y8	ATP-dependent RNA helicase DDX1	OS=Rattus norvegicus OX=10116 GN=Ddx1 PE=1 SV=1	131.329	68.76	8.6	Peak Found
270	High	P0C1X8	AP2-associated protein kinase 1	OS=Rattus norvegicus OX=10116 GN=Aak1 PE=1 SV=1	131.193	55.82	10.9	Peak Found
271	High	P68403	Protein kinase C beta type	OS=Rattus norvegicus OX=10116 GN=Prkcb PE=1 SV=3	130.592	77.35	0.8	Peak Found
272	High	P08934	Kininogen-1	OS=Rattus norvegicus OX=10116 GN=Kng1 PE=2 SV=1	130.42	95.82	184.3	High
273	High	Q9ERH3	WD repeat-containing protein 7	OS=Rattus norvegicus OX=10116 GN=Wdr7 PE=1 SV=1	130.299	67.11	10.9	Peak Found
274	High	Q63081	Protein disulfide-isomerase A6	OS=Rattus norvegicus OX=10116 GN=Pdia6 PE=1 SV=2	129.558	98.23	0.6	Peak Found
275	High	P85969	Beta-soluble NSF attachment protein	OS=Rattus norvegicus OX=10116 GN=Napb PE=1 SV=1	129.395	64.44	1.6	Peak Found
276	High	P33124	Long-chain-fatty-acid--CoA ligase 6	OS=Rattus norvegicus OX=10116 GN=Acsl6 PE=1 SV=1	129.206	67.1	1.3	Peak Found
277	High	P27653	C-1-tetrahydrofolate synthase, cytoplasmic	OS=Rattus norvegicus OX=10116 GN=Mthfd1 PE=1 SV=3	128.893	62.63	2.8	Peak Found
278	High	P85970	Actin-related protein 2/3 complex subunit 2	OS=Rattus norvegicus OX=10116 GN=Arpc2 PE=1 SV=1	128.644	73.31	6	Peak Found
279	High	P20759	Ig gamma-1 chain C region	OS=Rattus norvegicus OX=10116 PE=1 SV=1	128.6	148.53	188.5	High
280	High	P23514	Coatomer subunit beta	OS=Rattus norvegicus OX=10116 GN=Copb1 PE=1 SV=1	128.464	67.79	0.3	Peak Found
281	High	P97686	Neuronal cell adhesion molecule	OS=Rattus norvegicus OX=10116 GN=Nrcam PE=1 SV=2	128.233	70.06	32.5	Peak Found
282	High	B5DFN2	S-adenosylhomocysteine hydrolase-like protein 1	OS=Rattus norvegicus OX=10116 GN=Ahcyl1 PE=1 SV=2	127.6	67.51	3.7	Peak Found
283	High	O08838	Amphiphysin	OS=Rattus norvegicus OX=10116 GN=Amph PE=1 SV=1	127.411	68.65	4.6	Peak Found
284	High	P14272	Plasma kallikrein	OS=Rattus norvegicus OX=10116 GN=Klkb1 PE=1 SV=1	127.379	56.3	187.3	High
285	High	P31211	Corticosteroid-binding globulin	OS=Rattus norvegicus OX=10116 GN=Serpina6 PE=1 SV=2	127.376	88.68	196.7	High
286	High	P56574	Isocitrate dehydrogenase [NADP], mitochondrial	OS=Rattus norvegicus OX=10116 GN=Idh2 PE=1 SV=2	127.2	72.08	1.5	Peak Found
287	High	P19139	Casein kinase II subunit alpha	OS=Rattus norvegicus OX=10116 GN=Csnk2a1 PE=1 SV=2	125.991	59.49	0	Not Found
288	High	Q794F9	4F2 cell-surface antigen heavy chain	OS=Rattus norvegicus OX=10116 GN=Slc3a2 PE=1 SV=1	125.474	71.54	4.2	Peak Found
289	High	P61265	Syntaxin-1B	OS=Rattus norvegicus OX=10116 GN=Stx1b PE=1 SV=1	125.306	86.14	1	Peak Found
290	High	P31044	Phosphatidylethanolamine-binding protein 1	OS=Rattus norvegicus OX=10116 GN=Pebp1 PE=1 SV=3	125.009	89.61	0	Not Found
291	High	P55314	Complement component C8 beta chain	OS=Rattus norvegicus OX=10116 GN=C8b PE=2 SV=2	124.919	60.6	195.4	High
292	High	Q00657	Chondroitin sulfate proteoglycan 4	OS=Rattus norvegicus OX=10116 GN=Cspg4 PE=1 SV=2	124.718	74.11	8.6	Peak Found
293	High	P32551	Cytochrome b-c1 complex subunit 2, mitochondrial	OS=Rattus norvegicus OX=10116 GN=Uqcrc2 PE=1 SV=2	124.335	70.61	1	Peak Found
294	High	P12369	cAMP-dependent protein kinase type II-beta regulatory subunit	OS=Rattus norvegicus OX=10116 GN=Prkar2b PE=1 SV=3	123.86	79.07	4.9	Peak Found
295	High	Q8R491	EH domain-containing protein 3	OS=Rattus norvegicus OX=10116 GN=Ehd3 PE=1 SV=2	123.797	70.47	3.6	Peak Found
296	High	Q68FX0	Isocitrate dehydrogenase [NAD] subunit beta, mitochondrial	OS=Rattus norvegicus OX=10116 GN=Idh3B PE=2 SV=1	123.348	59.7	0.2	Peak Found
297	High	Q63945	Protein SET	OS=Rattus norvegicus OX=10116 GN=Set PE=2 SV=2	123.234	74.27	0	Not Found
298	High	Q99PD4	Actin-related protein 2/3 complex subunit 1A	OS=Rattus norvegicus OX=10116 GN=Arpc1a PE=2 SV=1	123.197	58.74	2.7	Peak Found
299	High	P31977	Ezrin	OS=Rattus norvegicus OX=10116 GN=Ezr PE=1 SV=3	123.189	65.3	67	Peak Found
300	High	P0DP31	Calmodulin-3	OS=Rattus norvegicus OX=10116 GN=Calm3 PE=1 SV=1	123.015	208.23	1.1	High
301	High	P51650	Succinate-semialdehyde dehydrogenase, mitochondrial	OS=Rattus norvegicus OX=10116 GN=Aldh5a1 PE=1 SV=2	122.812	66.18	2.9	Peak Found
302	High	P35859	Insulin-like growth factor-binding protein complex acid labile subunit	OS=Rattus norvegicus OX=10116 GN=Igfals PE=1 SV=1	122.456	58.69	170.5	High
303	High	Q6RJR6	Reticulon-3	OS=Rattus norvegicus OX=10116 GN=Rtn3 PE=1 SV=1	122.451	63.7	0.1	Peak Found
304	High	P54921	Alpha-soluble NSF attachment protein	OS=Rattus norvegicus OX=10116 GN=Napa PE=1 SV=2	122.223	86.34	9.2	Peak Found
305	High	P16884	Neurofilament heavy polypeptide	OS=Rattus norvegicus OX=10116 GN=Nefh PE=1 SV=4	122.007	75.41	6.6	Peak Found
306	High	P39052	Dynamin-2	OS=Rattus norvegicus OX=10116 GN=Dnm2 PE=1 SV=1	121.904	76.98	52.9	Peak Found
307	High	Q924S5	Lon protease homolog, mitochondrial	OS=Rattus norvegicus OX=10116 GN=Lonp1 PE=2 SV=1	121.874	63.81	18	High
308	High	P21531	60S ribosomal protein L3	OS=Rattus norvegicus OX=10116 GN=Rpl3 PE=1 SV=3	121.829	57.49	3.3	Peak Found
309	High	P32851	Syntaxin-1A	OS=Rattus norvegicus OX=10116 GN=Stx1a PE=1 SV=1	121.392	68.32	11.6	Peak Found
310	High	Q5XIN6	Mitochondrial proton/calcium exchanger protein	OS=Rattus norvegicus OX=10116 GN=Letm1 PE=1 SV=1	121.248	67.67	7.2	Peak Found
311	High	Q64428	Trifunctional enzyme subunit alpha, mitochondrial	OS=Rattus norvegicus OX=10116 GN=Hadha PE=1 SV=2	121.053	73.31	8.6	Peak Found
312	High	Q9QXY2	SRC kinase signaling inhibitor 1	OS=Rattus norvegicus OX=10116 GN=Srcin1 PE=1 SV=1	120.978	48.04	17	Peak Found
313	High	P47819	Glial fibrillary acidic protein	OS=Rattus norvegicus OX=10116 GN=Gfap PE=1 SV=2	120.496	85.02	23.5	Peak Found
314	High	Q4KM49	Tyrosine--tRNA ligase, cytoplasmic	OS=Rattus norvegicus OX=10116 GN=Yars1 PE=2 SV=3	119.709	65.78	8.2	Peak Found
315	High	Q641Z6	EH domain-containing protein 1	OS=Rattus norvegicus OX=10116 GN=Ehd1 PE=1 SV=1	119.578	74.86	1.3	Peak Found
316	High	P31016	Disks large homolog 4	OS=Rattus norvegicus OX=10116 GN=Dlg4 PE=1 SV=1	119.539	58.92	0.8	Peak Found
317	High	Q9WTP0	Band 4.1-like protein 1	OS=Rattus norvegicus OX=10116 GN=Epb41l1 PE=1 SV=1	119.467	62.13	4.8	Peak Found
318	High	Q68FS4	Cytosol aminopeptidase	OS=Rattus norvegicus OX=10116 GN=Lap3 PE=1 SV=1	119.369	62.6	59.2	High
319	High	P67779	Prohibitin 1	OS=Rattus norvegicus OX=10116 GN=Phb1 PE=1 SV=1	119.12	67.82	1	Peak Found
320	High	Q6PST4	Atlastin-1	OS=Rattus norvegicus OX=10116 GN=Atl1 PE=1 SV=1	119.023	61.42	0	Not Found
321	High	P07722	Myelin-associated glycoprotein	OS=Rattus norvegicus OX=10116 GN=Mag PE=1 SV=1	118.622	70.07	2.1	Peak Found
322	High	P04182	Ornithine aminotransferase, mitochondrial	OS=Rattus norvegicusOX=10116 GN=Oat PE=1 SV=1	118.601	69.3	5.1	Peak Found
323	High	P40329	Arginine--tRNA ligase, cytoplasmic	OS=Rattus norvegicus OX=10116 GN=Rars1 PE=1 SV=2	118.536	73.39	30.5	Peak Found
324	High	B0BN93	26S proteasome non-ATPase regulatory subunit 13	OS=Rattus norvegicus OX=10116 GN=Psmd13 PE=1 SV=1	118.325	60.68	9.1	Peak Found
325	High	P06866	Haptoglobin	OS=Rattus norvegicus OX=10116 GN=Hp PE=1 SV=3	118.205	158.11	191.8	High
326	High	O70199	UDP-glucose 6-dehydrogenase	OS=Rattus norvegicus OX=10116 GN=Ugdh PE=1 SV=1	117.829	67.09	11.2	Peak Found
327	High	Q9JHU0	Dihydropyrimidinase-related protein 5	OS=Rattus norvegicus OX=10116 GN=Dpysl5 PE=1 SV=1	117.732	70.33	2.2	Peak Found
328	High	Q05140	Clathrin coat assembly protein AP180	OS=Rattus norvegicus OX=10116 GN=Snap91 PE=1 SV=1	117.698	71.09	0	Not Found
329	High	Q63622	Disks large homolog 2	OS=Rattus norvegicus OX=10116 GN=Dlg2 PE=1 SV=1	117.473	54.86	15.8	Peak Found
330	High	P08009	Glutathione S-transferase Mu 7	OS=Rattus norvegicus OX=10116 GN=Gstm7 PE=1 SV=2	117.393	93.76	1.9	Peak Found
331	High	Q5XI73	Rho GDP-dissociation inhibitor 1	OS=Rattus norvegicus OX=10116 GN=Arhgdia PE=1 SV=1	117.176	70.18	0.2	Peak Found
332	High	Q6URK4	Heterogeneous nuclear ribonucleoprotein A3	OS=Rattus norvegicus OX=10116 GN=Hnrnpa3 PE=1 SV=1	116.376	66.44	1.3	Peak Found
333	High	F1LMZ8	26S proteasome non-ATPase regulatory subunit 11	OS=Rattus norvegicus OX=10116 GN=Psmd11 PE=1 SV=2	116.371	84.87	4.1	Peak Found
334	High	P24090	Alpha-2-HS-glycoprotein	OS=Rattus norvegicus OX=10116 GN=Ahsg PE=1 SV=2	116.163	127.22	141.9	High
335	High	Q68FS2	COP9 signalosome complex subunit 4	OS=Rattus norvegicusOX=10116 GN=Cops4 PE=1 SV=1	115.974	65.81	6.8	Peak Found
336	High	P85968	6-phosphogluconate dehydrogenase, decarboxylating	OS=Rattus norvegicus OX=10116 GN=Pgd PE=1 SV=1	115.919	61.7	4.3	Peak Found
337	High	P54001	Prolyl 4-hydroxylase subunit alpha-1	OS=Rattus norvegicus OX=10116 GN=P4ha1 PE=2 SV=2	115.724	64.69	19.2	Peak Found
338	High	Q8VBU2	Protein NDRG2	OS=Rattus norvegicus OX=10116 GN=Ndrg2 PE=1 SV=1	115.598	76.24	1.9	Peak Found
339	High	Q09073	ADP/ATP translocase 2	OS=Rattus norvegicus OX=10116 GN=Slc25a5 PE=1 SV=3	115.197	113.73	0.1	Peak Found
340	High	P13803	Electron transfer flavoprotein subunit alpha, mitochondrial	OS=Rattus norvegicus OX=10116 GN=Etfa PE=1 SV=4	115.177	54.77	0.3	Peak Found
341	High	Q01062	cGMP-dependent 3',5'-cyclic phosphodiesterase	OS=Rattus norvegicus OX=10116 GN=Pde2a PE=1 SV=2	115.07	58.26	135.3	Peak Found
342	High	Q5BK63	NADH dehydrogenase [ubiquinone] 1 alpha subcomplex subunit 9, mitochondrial	OS=Rattus norvegicus OX=10116 GN=Ndufa9 PE=1 SV=2	114.828	57.95	6	Peak Found
343	High	Q99NA5	Isocitrate dehydrogenase [NAD] subunit alpha, mitochondrial	OS=Rattus norvegicus OX=10116 GN=Idh3a PE=1 SV=1	114.376	76.79	82.5	Peak Found
344	High	P60881	Synaptosomal-associated protein 25	OS=Rattus norvegicus OX=10116 GN=Snap25 PE=1 SV=1	114.358	60.65	17.1	Peak Found
345	High	P05371	Clusterin	OS=Rattus norvegicus OX=10116 GN=Clu PE=1 SV=2	113.55	72.45	162	High
346	High	P30009	Myristoylated alanine-rich C-kinase substrate	OS=Rattus norvegicus OX=10116 GN=Marcks PE=1 SV=2	113.506	60.58	0.2	Peak Found
347	High	P37199	Nuclear pore complex protein Nup155	OS=Rattus norvegicus OX=10116 GN=Nup155 PE=1 SV=1	113.408	62.15	154.1	Peak Found
348	High	O08651	D-3-phosphoglycerate dehydrogenase	OS=Rattus norvegicus OX=10116 GN=Phgdh PE=1 SV=3	113.262	76.58	21.6	Peak Found
349	High	Q05962	ADP/ATP translocase 1	OS=Rattus norvegicus OX=10116 GN=Slc25a4 PE=1 SV=3	113.195	129.51	3.4	Peak Found
350	High	P62716	Serine/threonine-protein phosphatase 2A catalytic subunit beta isoform	OS=Rattus norvegicus OX=10116 GN=Ppp2cb PE=2 SV=1	113.025	61.62	0	Not Found
351	High	P00388	NADPH--cytochrome P450 reductase	OS=Rattus norvegicus OX=10116 GN=Por PE=1 SV=3	113.014	57.03	4.7	Peak Found
352	High	Q8VHF5	Citrate synthase, mitochondrial	OS=Rattus norvegicus OX=10116 GN=Cs PE=1 SV=1	112.528	126.41	1.7	Peak Found
353	High	Q6P6R2	Dihydrolipoyl dehydrogenase, mitochondrial	OS=Rattus norvegicus OX=10116 GN=Dld PE=1 SV=1	111.947	55.78	0.8	Peak Found
354	High	P18395	Cold shock domain-containing protein E1	OS=Rattus norvegicus OX=10116 GN=Csde1 PE=2 SV=1	111.946	55.15	13.4	Peak Found
355	High	Q5XIH7	Prohibitin-2	OS=Rattus norvegicus OX=10116 GN=Phb2 PE=1 SV=1	111.575	66.42	11.8	Peak Found
356	High	O70511	Ankyrin-3	OS=Rattus norvegicus OX=10116 GN=Ank3 PE=1 SV=3	111.042	53.14	37	Peak Found
357	High	Q4V8B0	Oxidation resistance protein 1	OS=Rattus norvegicus OX=10116 GN=Oxr1 PE=1 SV=3	110.636	57.78	1.5	Peak Found
358	High	Q01986	Dual specificity mitogen-activated protein kinase kinase 1	OS=Rattus norvegicus OX=10116 GN=Map2k1 PE=1 SV=2	108.917	59.31	92.4	Peak Found
359	High	P61107	Ras-related protein Rab-14	OS=Rattus norvegicus OX=10116 GN=Rab14 PE=1 SV=3	108.628	49.43	2.1	Peak Found
360	High	P62909	40S ribosomal protein S3	OS=Rattus norvegicus OX=10116 GN=Rps3 PE=1 SV=1	108.526	90.05	0.6	Peak Found
361	High	Q5XIG8	Serine-threonine kinase receptor-associated protein	OS=Rattus norvegicus OX=10116 GN=Strap PE=1 SV=1	108.41	54.76	8.9	Peak Found
362	High	P21707	Synaptotagmin-1	OS=Rattus norvegicus OX=10116 GN=Syt1 PE=1 SV=3	108.014	73.47	1.2	Peak Found
363	High	P84083	ADP-ribosylation factor 5	OS=Rattus norvegicus OX=10116 GN=Arf5 PE=1 SV=2	107.824	72.28	2.9	Peak Found
364	High	Q06647	ATP synthase subunit O, mitochondrial	OS=Rattus norvegicus OX=10116 GN=Atp5po PE=1 SV=1	107.747	62.48	0	Not Found
365	High	Q5SGE0	Leucine-rich PPR motif-containing protein, mitochondrial	OS=Rattus norvegicus OX=10116 GN=Lrpprc PE=1 SV=1	107.256	55.83	36.3	High
366	High	B1WC61	Complex I assembly factor ACAD9, mitochondrial	OS=Rattus norvegicus OX=10116 GN=Acad9 PE=1 SV=1	106.013	59.46	20	Peak Found
367	High	P08461	Dihydrolipoyllysine-residue acetyltransferase component of pyruvate dehydrogenase complex, mitochondrial	OS=Rattus norvegicus OX=10116 GN=Dlat PE=1 SV=3	105.903	58.11	8	Peak Found
368	High	P21708	Mitogen-activated protein kinase 3	OS=Rattus norvegicus OX=10116 GN=Mapk3 PE=1 SV=5	105.717	58.1	12.9	Peak Found
369	High	Q8VHV7	Heterogeneous nuclear ribonucleoprotein H	OS=Rattus norvegicus OX=10116 GN=Hnrnph1 PE=1 SV=2	105.606	53.27	0	Not Found
370	High	Q63569	26S proteasome regulatory subunit 6A	OS=Rattus norvegicus OX=10116 GN=Psmc3 PE=1 SV=1	105.36	61.33	2.2	Peak Found
371	High	Q641Y0	Dolichyl-diphosphooligosaccharide--protein glycosyltransferase 48 kDa subunit	OS=Rattus norvegicus OX=10116 GN=Ddost PE=2 SV=1	105.333	66.85	5.6	Peak Found
372	High	P07936	Neuromodulin	OS=Rattus norvegicus OX=10116 GN=Gap43 PE=1 SV=1	105.028	48.33	1.4	Peak Found
373	High	Q9WU82	Catenin beta-1	OS=Rattus norvegicus OX=10116 GN=Ctnnb1 PE=1 SV=1	104.335	53.05	4.8	Peak Found
374	High	P41565	Isocitrate dehydrogenase [NAD] subunit gamma 1, mitochondrial	OS=Rattus norvegicus OX=10116 GN=Idh3g PE=1 SV=2	104.161	61.53	5.3	Peak Found
375	High	Q6AYD3	Proliferation-associated protein 2G4	OS=Rattus norvegicus OX=10116 GN=Pa2g4 PE=1 SV=1	104.114	63.17	0.3	Peak Found
376	High	P09895	60S ribosomal protein L5	OS=Rattus norvegicus OX=10116 GN=Rpl5 PE=1 SV=3	103.793	52.57	0.4	Peak Found
377	High	Q05683	Glutamate decarboxylase 2	OS=Rattus norvegicus OX=10116 GN=Gad2 PE=1 SV=1	103.362	57.84	9.7	Peak Found
378	High	Q71UF4	Histone-binding protein RBBP7	OS=Rattus norvegicus OX=10116 GN=Rbbp7 PE=2 SV=1	103.263	51.17	5.3	Peak Found
379	High	Q3T1J1	Eukaryotic translation initiation factor 5A-1	OS=Rattus norvegicus OX=10116 GN=Eif5a PE=1 SV=3	103.055	81.37	0.3	Peak Found
380	High	Q5FVC2	Rho guanine nucleotide exchange factor 2	OS=Rattus norvegicus OX=10116 GN=Arhgef2 PE=1 SV=1	102.94	52.15	0.4	Peak Found
381	High	Q6DGG0	Peptidyl-prolyl cis-trans isomerase D	OS=Rattus norvegicus OX=10116 GN=Ppid PE=1 SV=3	102.893	48.48	4.7	Peak Found
382	High	Q9JK11	Reticulon-4	OS=Rattus norvegicus OX=10116 GN=Rtn4 PE=1 SV=1	102.879	46.36	49.6	Peak Found
383	High	Q64268	Heparin cofactor 2	OS=Rattus norvegicus OX=10116 GN=Serpind1 PE=1 SV=1	102.614	50.75	194.4	High
384	High	Q9Z2Q1	Protein transport protein Sec31A	OS=Rattus norvegicus OX=10116 GN=Sec31a PE=1 SV=2	102.608	44.98	0.5	Peak Found
385	High	P68255	14-3-3 protein theta	OS=Rattus norvegicus OX=10116 GN=Ywhaq PE=1 SV=1	102.592	83.27	0.1	Peak Found
386	High	O35987	NSFL1 cofactor p47	OS=Rattus norvegicus OX=10116 GN=Nsfl1c PE=1 SV=1	102.558	48.99	7.9	Peak Found
387	High	P11348	Dihydropteridine reductase	OS=Rattus norvegicus OX=10116 GN=Qdpr PE=1 SV=1	102.296	49.85	2.7	Peak Found
388	High	P52481	Adenylyl cyclase-associated protein 2	OS=Rattus norvegicus OX=10116 GN=Cap2 PE=1 SV=1	102.014	50.32	1.6	Peak Found
389	High	Q99ML5	Prenylcysteine oxidase 1	OS=Rattus norvegicus OX=10116 GN=Pcyox1 PE=1 SV=1	101.949	51.32	1.9	Peak Found
390	High	P35571	Glycerol-3-phosphate dehydrogenase, mitochondrial	OS=Rattus norvegicus OX=10116 GN=Gpd2 PE=1 SV=1	101.536	56.7	73.2	Peak Found
391	High	P41499	Tyrosine-protein phosphatase non-receptor type 11	OS=Rattus norvegicus OX=10116 GN=Ptpn11 PE=1 SV=5	101.43	59.05	2.2	Peak Found
392	High	Q6AYC4	Macrophage-capping protein	OS=Rattus norvegicus OX=10116 GN=Capg PE=1 SV=1	101.407	53.13	4.5	Peak Found
393	High	P49432	Pyruvate dehydrogenase E1 component subunit beta, mitochondrial	OS=Rattus norvegicus OX=10116 GN=Pdhb PE=1 SV=2	101.271	64.52	1.7	Peak Found
394	High	Q63716	Peroxiredoxin-1	OS=Rattus norvegicus OX=10116 GN=Prdx1 PE=1 SV=1	101.254	67.49	0.3	Peak Found
395	High	P14668	Annexin A5	OS=Rattus norvegicus OX=10116 GN=Anxa5 PE=1 SV=3	101.123	78.82	9	Peak Found
396	High	P51583	Bifunctional phosphoribosylaminoimidazole carboxylase/phosphoribosylaminoimidazole succinocarboxamide synthetase	OS=Rattus norvegicus OX=10116 GN=Paics PE=1 SV=3	101.105	60.88	10	Peak Found
397	High	P15650	Long-chain specific acyl-CoA dehydrogenase, mitochondrial	OS=Rattus norvegicus OX=10116 GN=Acadl PE=1 SV=1	100.838	63	2.8	Peak Found
398	High	Q3KR86	MICOS complex subunit Mic60 (Fragment)	OS=Rattus norvegicusOX=10116 GN=Immt PE=1 SV=1	100.745	49.38	2.7	Peak Found
399	High	P62198	26S proteasome regulatory subunit 8	OS=Rattus norvegicus OX=10116 GN=Psmc5 PE=1 SV=1	100.568	53.31	2.2	Peak Found
400	High	Q62940	E3 ubiquitin-protein ligase NEDD4	OS=Rattus norvegicus OX=10116 GN=Nedd4 PE=1 SV=1	99.968	47.06	11.9	Peak Found
401	High	B2RYG6	Ubiquitin thioesterase OTUB1	OS=Rattus norvegicusOX=10116 GN=Otub1 PE=1 SV=1	99.967	49.96	0.5	Peak Found
402	High	Q5FVM4	Non-POU domain-containing octamer-binding protein	OS=Rattus norvegicus OX=10116 GN=Nono PE=1 SV=3	99.933	54.88	0.5	Peak Found
403	High	P63319	Protein kinase C gamma type	OS=Rattus norvegicus OX=10116 GN=Prkcg PE=1 SV=1	99.74	56.41	24.5	Peak Found
404	High	P61983	14-3-3 protein gamma	OS=Rattus norvegicus OX=10116 GN=Ywhag PE=1 SV=2	99.412	82.12	0	Not Found
405	High	Q4V8H8	EH domain-containing protein 2	OS=Rattus norvegicus OX=10116 GN=Ehd2 PE=1 SV=1	98.569	57.14	89.1	Peak Found
406	High	O89049	Thioredoxin reductase 1, cytoplasmic	OS=Rattus norvegicus OX=10116 GN=Txnrd1 PE=1 SV=5	98.52	42.97	0	Not Found
407	High	P63004	Platelet-activating factor acetylhydrolase IB subunit alpha	OS=Rattus norvegicus OX=10116 GN=Pafah1b1 PE=1 SV=2	98.202	42.85	9.9	Peak Found
408	High	Q60587	Trifunctional enzyme subunit beta, mitochondrial	OS=Rattus norvegicus OX=10116 GN=Hadhb PE=1 SV=1	98.063	60.42	19.9	Peak Found
409	High	O70351	3-hydroxyacyl-CoA dehydrogenase type-2	OS=Rattus norvegicus OX=10116 GN=Hsd17b10 PE=1 SV=3	97.643	56.81	1.7	Peak Found
410	High	P07340	Sodium/potassium-transporting ATPase subunit beta-1	OS=Rattus norvegicus OX=10116 GN=Atp1b1 PE=1 SV=1	97.637	61.61	0.1	Peak Found
411	High	Q794E4	Heterogeneous nuclear ribonucleoprotein F	OS=Rattus norvegicus OX=10116 GN=Hnrnpf PE=1 SV=3	97.329	43.4	3.5	Peak Found
412	High	P15178	Aspartate--tRNA ligase, cytoplasmic	OS=Rattus norvegicus OX=10116 GN=Dars1 PE=1 SV=1	97.308	57.28	2.8	Peak Found
413	High	P49088	Asparagine synthetase [glutamine-hydrolyzing]	OS=Rattus norvegicus OX=10116 GN=Asns PE=2 SV=3	96.971	54.92	11.4	Peak Found
414	High	P11497	Acetyl-CoA carboxylase 1	OS=Rattus norvegicus OX=10116 GN=Acaca PE=1 SV=1	96.874	38.64	2	Peak Found
415	High	Q62638	Golgi apparatus protein 1	OS=Rattus norvegicus OX=10116 GN=Glg1 PE=1 SV=1	96.788	42.21	19.1	Peak Found
416	High	P08753	Guanine nucleotide-binding protein G(i) subunit alpha-3	OS=Rattus norvegicus OX=10116 GN=Gnai3 PE=1 SV=3	96.343	67.95	109.6	Peak Found
417	High	P19804	Nucleoside diphosphate kinase B	OS=Rattus norvegicus OX=10116 GN=Nme2 PE=1 SV=1	96.289	54.4	3.9	Peak Found
418	High	P60892	Ribose-phosphate pyrophosphokinase 1	OS=Rattus norvegicus OX=10116 GN=Prps1 PE=1 SV=2	96.275	51.28	2.9	Peak Found
419	High	P14659	Heat shock-related 70 kDa protein 2	OS=Rattus norvegicus OX=10116 GN=Hspa2 PE=1 SV=2	96.272	79.23	107.5	Peak Found
420	High	Q6P6T1	Complement C1s subcomponent	OS=Rattus norvegicus OX=10116 GN=C1s PE=2 SV=2	96.27	39.43	55.8	High
421	High	P30349	Leukotriene A-4 hydrolase	OS=Rattus norvegicus OX=10116 GN=Lta4h PE=1 SV=3	96.236	54.25	7.4	Peak Found
422	High	O55096	Dipeptidyl peptidase 3	OS=Rattus norvegicus OX=10116 GN=Dpp3 PE=1 SV=2	96.022	43.46	9.9	Peak Found
423	High	P20651	Serine/threonine-protein phosphatase 2B catalytic subunit beta isoform	OS=Rattus norvegicus OX=10116 GN=Ppp3cb PE=1 SV=1	96.018	52.67	14.9	Peak Found
424	High	P62703	40S ribosomal protein S4, X isoform	OS=Rattus norvegicus OX=10116 GN=Rps4x PE=1 SV=2	95.712	67.32	1.1	Peak Found
425	High	P12368	cAMP-dependent protein kinase type II-alpha regulatory subunit	OS=Rattus norvegicus OX=10116 GN=Prkar2a PE=1 SV=4	95.595	51.01	15.6	Peak Found
426	High	Q62667	Major vault protein	OS=Rattus norvegicus OX=10116 GN=Mvp PE=1 SV=4	95.349	47.37	8.3	Peak Found
427	High	Q91Y81	Septin-2	OS=Rattus norvegicus OX=10116 GN=Septin2 PE=1 SV=1	95.294	47.18	7.5	Peak Found
428	High	P49242	40S ribosomal protein S3a	OS=Rattus norvegicus OX=10116 GN=Rps3a PE=1 SV=2	95.063	54.33	0.3	Peak Found
429	High	Q62868	Rho-associated protein kinase 2	OS=Rattus norvegicus OX=10116 GN=Rock2 PE=1 SV=2	95.008	51.02	182.3	Peak Found
430	High	Q5HZV9	Protein phosphatase 1 regulatory subunit 7	OS=Rattus norvegicus OX=10116 GN=Ppp1r7 PE=1 SV=1	94.841	50.5	4	Peak Found
431	High	Q08877	Dynamin-3	OS=Rattus norvegicus OX=10116 GN=Dnm3 PE=1 SV=2	94.714	63.21	183.3	Peak Found
432	High	P81795	Eukaryotic translation initiation factor 2 subunit 3, X-linked	OS=Rattus norvegicus OX=10116 GN=Eif2s3 PE=1 SV=2	94.705	53.72	5.3	Peak Found
433	High	P10111	Peptidyl-prolyl cis-trans isomerase A	OS=Rattus norvegicus OX=10116 GN=Ppia PE=1 SV=2	94.625	77.32	0.3	Peak Found
434	High	P05370	Glucose-6-phosphate 1-dehydrogenase	OS=Rattus norvegicus OX=10116 GN=G6pdx PE=1 SV=3	94.109	50.64	0.6	Peak Found
435	High	Q9EQV8	Carboxypeptidase N catalytic chain	OS=Rattus norvegicus OX=10116 GN=Cpn1 PE=2 SV=1	94.056	40.72	121.1	High
436	High	P62425	60S ribosomal protein L7a	OS=Rattus norvegicus OX=10116 GN=Rpl7a PE=1 SV=2	93.925	55.96	2.9	Peak Found
437	High	P51635	Aldo-keto reductase family 1 member A1	OS=Rattus norvegicus OX=10116 GN=Akr1a1 PE=1 SV=2	93.83	64.06	5.4	Peak Found
438	High	B0BNF1	Septin-8	OS=Rattus norvegicus OX=10116 GN=Septin8 PE=1 SV=1	93.423	58.41	0	Not Found
439	High	P37285	Kinesin light chain 1	OS=Rattus norvegicus OX=10116 GN=Klc1 PE=1 SV=2	93.305	48.9	11.6	Peak Found
440	High	O35964	Endophilin-A2	OS=Rattus norvegicus OX=10116 GN=Sh3gl1 PE=1 SV=1	93.054	60.25	25.6	Peak Found
441	High	Q9R063	Peroxiredoxin-5, mitochondrial	OS=Rattus norvegicus OX=10116 GN=Prdx5 PE=1 SV=1	92.503	64.14	0.7	Peak Found
442	High	P02688	Myelin basic protein	OS=Rattus norvegicus OX=10116 GN=Mbp PE=1 SV=3	92.47	155.42	0.2	Peak Found
443	High	P16296	Coagulation factor IX	OS=Rattus norvegicus OX=10116 GN=F9 PE=2 SV=2	92.462	29.27	195	High
444	High	Q5M7U6	Actin-related protein 2	OS=Rattus norvegicus OX=10116 GN=Actr2 PE=2 SV=1	92.36	57.41	122.3	Peak Found
445	High	P22062	Protein-L-isoaspartate(D-aspartate) O-methyltransferase	OS=Rattus norvegicusOX=10116 GN=Pcmt1 PE=1 SV=2	92.318	55.27	2.4	Peak Found
446	High	P17764	Acetyl-CoA acetyltransferase, mitochondrial	OS=Rattus norvegicus OX=10116 GN=Acat1 PE=1 SV=1	91.856	71.53	1.5	Peak Found
447	High	Q66HC5	Nuclear pore complex protein Nup93	OS=Rattus norvegicus OX=10116 GN=Nup93 PE=1 SV=1	91.686	53.19	2.6	Peak Found
448	High	B2RYW9	Fumarylacetoacetate hydrolase domain-containing protein 2	OS=Rattus norvegicus OX=10116 GN=Fahd2 PE=1 SV=1	91.669	60.94	26.6	Peak Found
449	High	Q3T1K5	F-actin-capping protein subunit alpha-2	OS=Rattus norvegicus OX=10116 GN=Capza2 PE=1 SV=1	91.586	47.14	7.2	Peak Found
450	High	Q641X8	Eukaryotic translation initiation factor 3 subunit E	OS=Rattus norvegicus OX=10116 GN=Eif3e PE=2 SV=1	91.562	53.75	13.1	Peak Found
451	High	Q5U2Q7	Eukaryotic peptide chain release factor subunit 1	OS=Rattus norvegicus OX=10116 GN=Etf1 PE=2 SV=3	90.926	46.81	13.6	Peak Found
452	High	P10824	Guanine nucleotide-binding protein G(i) subunit alpha-1	OS=Rattus norvegicus OX=10116 GN=Gnai1 PE=1 SV=3	90.805	64.68	12.4	Peak Found
453	High	P09034	Argininosuccinate synthase	OS=Rattus norvegicus OX=10116 GN=Ass1 PE=1 SV=1	90.406	59.69	4.8	Peak Found
454	High	Q63514	C4b-binding protein alpha chain	OS=Rattus norvegicus OX=10116 GN=C4bpa PE=2 SV=1	90.274	55.52	190.6	High
455	High	P10960	Prosaposin	OS=Rattus norvegicus OX=10116 GN=Psap PE=1 SV=1	90.182	58.23	1.4	High
456	High	P54319	Phospholipase A-2-activating protein	OS=Rattus norvegicus OX=10116 GN=Plaa PE=1 SV=3	89.569	43.47	116.6	High
457	High	O35179	Endophilin-A1	OS=Rattus norvegicus OX=10116 GN=Sh3gl2 PE=1 SV=2	89.265	67.13	34.6	Peak Found
458	High	P04631	Protein S100-B	OS=Rattus norvegicus OX=10116 GN=S100b PE=1 SV=2	89.251	58.51	0.8	Peak Found
459	High	Q68FR9	Elongation factor 1-delta	OS=Rattus norvegicus OX=10116 GN=Eef1d PE=1 SV=2	89.235	39.88	3	Peak Found
460	High	P50878	60S ribosomal protein L4	OS=Rattus norvegicus OX=10116 GN=Rpl4 PE=1 SV=3	89.03	48	0.4	Peak Found
461	High	P70645	Bleomycin hydrolase	OS=Rattus norvegicus OX=10116 GN=Blmh PE=1 SV=1	88.999	44.45	3.4	Peak Found
462	High	P85973	Purine nucleoside phosphorylase	OS=Rattus norvegicus OX=10116 GN=Pnp PE=1 SV=1	88.797	47.35	19.4	Peak Found
463	High	P27952	40S ribosomal protein S2	OS=Rattus norvegicus OX=10116 GN=Rps2 PE=1 SV=1	88.723	58.7	3.8	Peak Found
464	High	P62193	26S proteasome regulatory subunit 4	OS=Rattus norvegicus OX=10116 GN=Psmc1 PE=1 SV=1	88.6	51.52	51.8	Peak Found
465	High	O08662	Phosphatidylinositol 4-kinase alpha	OS=Rattus norvegicus OX=10116 GN=Pi4ka PE=1 SV=2	88.551	39.32	108.4	High
466	High	Q05982	Nucleoside diphosphate kinase A	OS=Rattus norvegicus OX=10116 GN=Nme1 PE=1 SV=1	88.305	59.75	0.6	Peak Found
467	High	P16446	Phosphatidylinositol transfer protein alpha isoform	OS=Rattus norvegicus OX=10116 GN=Pitpna PE=1 SV=2	88.272	45.32	52.7	Peak Found
468	High	P19332	Microtubule-associated protein tau	OS=Rattus norvegicus OX=10116 GN=Mapt PE=1 SV=3	88.252	53.73	0.4	Peak Found
469	High	Q64240	Protein AMBP	OS=Rattus norvegicus OX=10116 GN=Ambp PE=1 SV=1	88.191	56.72	197.1	High
470	High	Q64548	Reticulon-1	OS=Rattus norvegicus OX=10116 GN=Rtn1 PE=1 SV=1	88.155	52.82	0	Not Found
471	High	P62483	Voltage-gated potassium channel subunit beta-2	OS=Rattus norvegicus OX=10116 GN=Kcnab2 PE=1 SV=1	87.99	48.39	0	Not Found
472	High	P62982	Ubiquitin-40S ribosomal protein S27a	OS=Rattus norvegicus OX=10116 GN=Rps27a PE=1 SV=2	87.805	92.56	1.2	High
473	High	A0A0G2K2P5	Tight junction protein ZO-1	OS=Rattus norvegicus OX=10116 GN=Tjp1 PE=1 SV=1	87.648	39.32	38.2	Peak Found
474	High	Q641Y2	NADH dehydrogenase [ubiquinone] iron-sulfur protein 2, mitochondrial	OS=Rattus norvegicus OX=10116 GN=Ndufs2 PE=1 SV=1	87.156	54.84	18.4	Peak Found
475	High	F1MA98	Nucleoprotein TPR	OS=Rattus norvegicus OX=10116 GN=Tpr PE=1 SV=1	87.003	46.17	5.8	Peak Found
476	High	Q3B8Q2	Eukaryotic initiation factor 4A-III	OS=Rattus norvegicus OX=10116 GN=Eif4a3 PE=1 SV=1	86.742	43.31	5	Peak Found
477	High	P27881	Hexokinase-2	OS=Rattus norvegicus OX=10116 GN=Hk2 PE=1 SV=1	86.738	46.93	184.3	Peak Found
478	High	P56571	ES1 protein homolog, mitochondrial	OS=Rattus norvegicus OX=10116 PE=1 SV=2	86.589	50.48	10.6	Peak Found
479	High	Q63347	26S proteasome regulatory subunit 7	OS=Rattus norvegicus OX=10116 GN=Psmc2 PE=1 SV=3	86.478	44.71	98.7	Peak Found
480	High	Q6AYT3	RNA-splicing ligase RtcB homolog	OS=Rattus norvegicus OX=10116 GN=Rtcb PE=2 SV=1	86.449	46.94	1.1	Peak Found
481	High	P13697	NADP-dependent malic enzyme	OS=Rattus norvegicus OX=10116 GN=Me1 PE=1 SV=2	86.194	41.05	42.3	High
482	High	P07150	Annexin A1	OS=Rattus norvegicus OX=10116 GN=Anxa1 PE=1 SV=2	86.138	55.49	0.3	Peak Found
483	High	P37805	Transgelin-3	OS=Rattus norvegicus OX=10116 GN=Tagln3 PE=1 SV=2	86.081	57.32	2.6	Peak Found
484	High	Q63009	Protein arginine N-methyltransferase 1	OS=Rattus norvegicus OX=10116 GN=Prmt1 PE=1 SV=1	86.03	47.59	9.1	Peak Found
485	High	P14669	Annexin A3	OS=Rattus norvegicus OX=10116 GN=Anxa3 PE=1 SV=4	85.91	50.54	6.4	Peak Found
486	High	O35331	Pyridoxal kinase	OS=Rattus norvegicus OX=10116 GN=Pdxk PE=1 SV=1	85.876	53.71	19.4	Peak Found
487	High	P02764	Alpha-1-acid glycoprotein	OS=Rattus norvegicus OX=10116 GN=Anxa3 PE=1 SV=4	85.793	101.24	194.3	High
488	High	P97710	Tyrosine-protein phosphatase non-receptor type substrate 1	OS=Rattus norvegicus OX=10116 GN=Sirpa PE=1 SV=1	85.745	36.32	3.7	Peak Found
489	High	O08629	Transcription intermediary factor 1-beta	OS=Rattus norvegicus OX=10116 GN=Trim28 PE=1 SV=2	85.727	54.78	12.4	Peak Found
490	High	Q7TP47	Heterogeneous nuclear ribonucleoprotein Q	OS=Rattus norvegicus OX=10116 GN=Syncrip PE=2 SV=1	85.635	50.56	4.3	Peak Found
491	High	Q2PQA9	Kinesin-1 heavy chain	OS=Rattus norvegicus OX=10116 GN=Kif5b PE=1 SV=1	85.634	54.42	3.8	Peak Found
492	High	P68511	14-3-3 protein eta	OS=Rattus norvegicus OX=10116 GN=Ywhah PE=1 SV=2	85.528	70.02	1	Peak Found
493	High	Q9Z2S9	Flotillin-2	OS=Rattus norvegicus OX=10116 GN=Flot2 PE=1 SV=1	84.852	55.57	7.8	Peak Found
494	High	P62845	40S ribosomal protein S15	OS=Rattus norvegicus OX=10116 GN=Rps15 PE=1 SV=2	84.776	43.43	0.2	Peak Found
495	High	D3ZAA9	MAGUK p55 subfamily member 2	OS=Rattus norvegicus OX=10116 GN=Mpp2 PE=1 SV=2	84.394	40.85	99.9	Peak Found
496	High	Q02563	Synaptic vesicle glycoprotein 2A	OS=Rattus norvegicus OX=10116 GN=Sv2a PE=1 SV=2	84.38	49.83	1.6	Peak Found
497	High	D3ZTE0	Coagulation factor XII	OS=Rattus norvegicus OX=10116 GN=F12 PE=2 SV=1	84.258	34.84	191.3	High
498	High	P48004	Proteasome subunit alpha type-7	OS=Rattus norvegicus OX=10116 GN=Psma7 PE=1 SV=1	83.68	43.47	56.8	High
499	High	Q6MG61	Chloride intracellular channel protein 1	OS=Rattus norvegicus OX=10116 GN=Clic1 PE=1 SV=1	83.629	41.32	0.6	Peak Found
500	High	P55159	Serum paraoxonase/arylesterase 1	OS=Rattus norvegicus OX=10116 GN=Pon1 PE=1 SV=3	83.567	54.04	184	High
501	High	Q62975	Protein Z-dependent protease inhibitor	OS=Rattus norvegicus OX=10116 GN=Serpina10 PE=2 SV=2	83.32	44.12	152.8	High
502	High	Q1WIM3	Cell adhesion molecule 3	OS=Rattus norvegicus OX=10116 GN=Cadm3 PE=1 SV=1	83.204	34.46	9.1	Peak Found
503	High	Q05695	Neural cell adhesion molecule L1	OS=Rattus norvegicus OX=10116 GN=L1cam PE=1 SV=3	82.833	36.37	0	Not Found
504	High	Q63270	Cytoplasmic aconitate hydratase	OS=Rattus norvegicus OX=10116 GN=Aco1 PE=1 SV=1	82.606	39.32	97.6	Peak Found
505	High	P41562	Isocitrate dehydrogenase [NADP] cytoplasmic	OS=Rattus norvegicus OX=10116 GN=Idh1 PE=1 SV=1	82.605	42.02	6.8	High
506	High	B2GUV7	Eukaryotic translation initiation factor 5B	OS=Rattus norvegicus OX=10116 GN=Eif5b PE=1 SV=1	82.491	37.34	20.9	Peak Found
507	High	Q5XHZ0	Heat shock protein 75 kDa, mitochondrial	OS=Rattus norvegicus OX=10116 GN=Trap1 PE=1 SV=1	82.449	49.87	11.9	Peak Found
508	High	P07943	Aldo-keto reductase family 1 member B1	OS=Rattus norvegicus OX=10116 GN=Akr1b1 PE=1 SV=3	82.426	49.45	17.5	Peak Found
509	High	P85515	Alpha-centractin	OS=Rattus norvegicus OX=10116 GN=Actr1a PE=1 SV=1	82.302	48.41	5.3	Peak Found
510	High	O88656	Actin-related protein 2/3 complex subunit 1B	OS=Rattus norvegicus OX=10116 GN=Arpc1b PE=1 SV=3	82.191	39.01	1.5	Peak Found
511	High	P17077	60S ribosomal protein L9	OS=Rattus norvegicus OX=10116 GN=Rpl9 PE=1 SV=1	81.723	52.51	5.8	Peak Found
512	High	P04905	Glutathione S-transferase Mu 1	OS=Rattus norvegicus OX=10116 GN=Gstm1 PE=1 SV=2	81.605	53.12	29.2	Peak Found
513	High	O35077	Glycerol-3-phosphate dehydrogenase [NAD(+)], cytoplasmic	OS=Rattus norvegicus OX=10116 GN=Gpd1 PE=1 SV=4	81.506	49.03	3.7	Peak Found
514	High	O88767	Parkinson disease protein 7 homolog	OS=Rattus norvegicus OX=10116 GN=Park7 PE=1 SV=1	81.319	44.13	3.1	Peak Found
515	High	Q5U318	Astrocytic phosphoprotein PEA-15	OS=Rattus norvegicus OX=10116 GN=Pea15 PE=1 SV=1	81.004	41.68	7.2	Peak Found
516	High	P19643	Amine oxidase [flavin-containing] B	OS=Rattus norvegicus OX=10116 GN=Maob PE=1 SV=3	80.892	44.77	0	Not Found
517	High	O35264	Platelet-activating factor acetylhydrolase IB subunit alpha2	OS=Rattus norvegicus OX=10116 GN=Pafah1b2 PE=1 SV=1	80.848	49.9	3.2	Peak Found
518	High	O70535	Leukemia inhibitory factor receptor	OS=Rattus norvegicus OX=10116 GN=Lifr PE=2 SV=1	80.555	38.81	187.6	High
519	High	P97546	Neuroplastin	OS=Rattus norvegicus OX=10116 GN=Nptn PE=1 SV=2	80.503	54.04	1.2	Peak Found
520	High	P13437	3-ketoacyl-CoA thiolase, mitochondrial	OS=Rattus norvegicus OX=10116 GN=Acaa2 PE=1 SV=1	80.494	36.3	13.8	Peak Found
521	High	Q9WU34	Neuronal-specific septin-3	OS=Rattus norvegicus OX=10116 GN=Septin3 PE=1 SV=2	80.484	52.49	1.4	Peak Found
522	High	P15791	Calcium/calmodulin-dependent protein kinase type II subunit delta	OS=Rattus norvegicus OX=10116 GN=Camk2d PE=1 SV=1	80.467	52.62	0	Not Found
523	High	P63100	Calcineurin subunit B type 1	OS=Rattus norvegicus OX=10116 GN=Ppp3r1 PE=1 SV=2	80.446	80.03	6.4	Peak Found
524	High	P20171	GTPase HRas	OS=Rattus norvegicus OX=10116 GN=Hras PE=1 SV=2	80.399	39.57	0	Not Found
525	High	P13383	Nucleolin	OS=Rattus norvegicus OX=10116 GN=Ncl PE=1 SV=3	80.305	55.17	0.6	Peak Found
526	High	P00406	Cytochrome c oxidase subunit 2	OS=Rattus norvegicus OX=10116 GN=Mtco2 PE=1 SV=3	80.115	45.26	0.2	Peak Found
527	High	Q6JE36	Protein NDRG1	OS=Rattus norvegicus OX=10116 GN=Ndrg1 PE=1 SV=1	79.801	29.64	2.4	Peak Found
528	High	Q56A27	Nuclear cap-binding protein subunit 1	OS=Rattus norvegicus OX=10116 GN=Ncbp1 PE=1 SV=1	79.432	34.24	43.3	Peak Found
529	High	D3ZHV2	Microtubule-actin cross-linking factor 1	OS=Rattus norvegicus OX=10116 GN=Macf1 PE=1 SV=1	79.014	32.75	56.2	Peak Found
530	High	O35783	Calumenin	OS=Rattus norvegicus OX=10116 GN=Calu PE=1 SV=1	78.982	42.86	53.8	Peak Found
531	High	Q9QVC8	Peptidyl-prolyl cis-trans isomerase FKBP4	OS=Rattus norvegicus OX=10116 GN=Fkbp4 PE=1 SV=3	78.932	44.86	2.6	Peak Found
532	High	P47709	Rabphilin-3A	OS=Rattus norvegicus OX=10116 GN=Rph3a PE=1 SV=1	78.762	39.26	12	Peak Found
533	High	P62243	40S ribosomal protein S8	OS=Rattus norvegicus OX=10116 GN=Rps8 PE=1 SV=2	78.694	55.06	0.3	Peak Found
534	High	P62963	Profilin-1	OS=Rattus norvegicus OX=10116 GN=Pfn1 PE=1 SV=2	78.649	121.94	10.8	Peak Found
535	High	Q66H61	Glutamine--tRNA ligase	OS=Rattus norvegicus OX=10116 GN=Qars1 PE=1 SV=1	78.519	45.62	0	Not Found
536	High	P62762	Visinin-like protein 1	OS=Rattus norvegicus OX=10116 GN=Vsnl1 PE=1 SV=2	78.353	48.9	1.2	Peak Found
537	High	P04256	Heterogeneous nuclear ribonucleoprotein A1	OS=Rattus norvegicus OX=10116 GN=Hnrnpa1 PE=1 SV=3	78.295	63.43	0.4	Peak Found
538	High	Q9JID2	Guanine nucleotide-binding protein subunit alpha-11	OS=Rattus norvegicus OX=10116 GN=Gna11 PE=2 SV=1	77.872	45.28	11.5	Peak Found
539	High	Q4V7C6	GMP synthase [glutamine-hydrolyzing]	OS=Rattus norvegicus OX=10116 GN=Gmps PE=1 SV=1	77.846	41.06	94.8	Peak Found
540	High	P08644	GTPase KRas	OS=Rattus norvegicus OX=10116 GN=Kras PE=1 SV=3	77.794	41.47	23.5	Peak Found
541	High	P19491	Glutamate receptor 2	OS=Rattus norvegicus OX=10116 GN=Gria2 PE=1 SV=2	77.727	45.29	2.5	Peak Found
542	High	Q91ZN1	Coronin-1A	OS=Rattus norvegicus OX=10116 GN=Coro1a PE=1 SV=3	77.322	43.81	33.6	Peak Found
543	High	Q63357	Unconventional myosin-Id	OS=Rattus norvegicus OX=10116 GN=Myo1d PE=1 SV=3	77.194	37.45	1	Peak Found
544	High	P31399	ATP synthase subunit d, mitochondrial	OS=Rattus norvegicus OX=10116 GN=Atp5pd PE=1 SV=3	77.171	59.37	0.2	Peak Found
545	High	Q5XIM7	Lysine--tRNA ligase	OS=Rattus norvegicus OX=10116 GN=Kars1 PE=1 SV=1	76.965	44.93	1.4	Peak Found
546	High	P07171	Calbindin	OS=Rattus norvegicus OX=10116 GN=Calb1 PE=1 SV=2	76.812	38.21	1.3	Peak Found
547	High	P16036	Phosphate carrier protein, mitochondrial	OS=Rattus norvegicus OX=10116 GN=Slc25a3 PE=1 SV=1	76.566	54.12	1.8	Peak Found
548	High	P68101	Eukaryotic translation initiation factor 2 subunit 1	OS=Rattus norvegicus OX=10116 GN=Eif2s1 PE=1 SV=2	76.326	51.86	6.9	Peak Found
549	High	P01015	Angiotensinogen	OS=Rattus norvegicus OX=10116 GN=Agt PE=1 SV=1	76.204	42.62	175.7	High
550	High	Q4VSI4	Ubiquitin carboxyl-terminal hydrolase 7	OS=Rattus norvegicus OX=10116 GN=Usp7 PE=1 SV=1	76.099	39.55	58.2	Peak Found
551	High	Q63556	Serine protease inhibitor A3M (Fragment)	OS=Rattus norvegicus OX=10116 GN=Serpina3m PE=2 SV=1	75.87	45.36	162.1	High
552	High	Q63321	Procollagen-lysine,2-oxoglutarate 5-dioxygenase 1	OS=Rattus norvegicus OX=10116 GN=Plod1 PE=1 SV=1	75.852	37.11	10.8	Peak Found
553	High	P07895	Superoxide dismutase [Mn], mitochondrial	OS=Rattus norvegicus OX=10116 GN=Sod2 PE=1 SV=2	75.318	44.19	2.2	Peak Found
554	High	Q66HR2	Microtubule-associated protein RP/EB family member 1	OS=Rattus norvegicus OX=10116 GN=Mapre1 PE=1 SV=3	75.106	43.1	0.9	Peak Found
555	High	Q9WU06	Advillin	OS=Rattus norvegicus OX=10116 GN=Avil PE=2 SV=2	74.962	37.27	2.7	Peak Found
556	High	P17220	Proteasome subunit alpha type-2	OS=Rattus norvegicus OX=10116 GN=Psma2 PE=1 SV=3	74.895	42.18	12.6	High
557	High	P19527	Neurofilament light polypeptide	OS=Rattus norvegicus OX=10116 GN=Nefl PE=1 SV=3	74.888	50.59	3	Peak Found
558	High	P21533	60S ribosomal protein L6	OS=Rattus norvegicus OX=10116 GN=Rpl6 PE=1 SV=5	74.588	48.15	0.2	Peak Found
559	High	P11730	Calcium/calmodulin-dependent protein kinase type II subunit gamma	OS=Rattus norvegicus OX=10116 GN=Camk2g PE=1 SV=1	74.307	52.48	2.7	Peak Found
560	High	P25809	Creatine kinase U-type, mitochondrial	OS=Rattus norvegicus OX=10116 GN=Ckmt1 PE=1 SV=1	74.091	56.41	0.2	Peak Found
561	High	Q80ZA5	Sodium-driven chloride bicarbonate exchanger	OS=Rattus norvegicus OX=10116 GN=Slc4a10 PE=1 SV=1	73.671	42.81	5.2	Peak Found
562	High	Q6AY09	Heterogeneous nuclear ribonucleoprotein H2	OS=Rattus norvegicus OX=10116 GN=Hnrnph2 PE=1 SV=1	73.509	43.38	8	Peak Found
563	High	Q63678	Zinc-alpha-2-glycoprotein	OS=Rattus norvegicus OX=10116 GN=Azgp1 PE=2 SV=1	73.479	36.42	191.4	High
564	High	P19511	ATP synthase F(0) complex subunit B1, mitochondrial	OS=Rattus norvegicus OX=10116 GN=Atp5pb PE=1 SV=1	73.317	46.49	13.5	Peak Found
565	High	P62828	GTP-binding nuclear protein Ran	OS=Rattus norvegicus OX=10116 GN=Ran PE=1 SV=3	73.316	44.88	0.1	Peak Found
566	High	O08557	N(G),N(G)-dimethylarginine dimethylaminohydrolase 1	OS=Rattus norvegicus OX=10116 GN=Ddah1 PE=1 SV=3	73.024	34.71	0.9	Peak Found
567	High	P63012	Ras-related protein Rab-3A	OS=Rattus norvegicus OX=10116 GN=Rab3a PE=1 SV=1	72.946	73.9	7.8	Peak Found
568	High	P05696	Protein kinase C alpha type	OS=Rattus norvegicus OX=10116 GN=Prkca PE=1 SV=3	72.501	44.61	0	Not Found
569	High	P13638	Sodium/potassium-transporting ATPase subunit beta-2	OS=Rattus norvegicus OX=10116 GN=Atp1b2 PE=1 SV=1	72.305	40.47	1.1	Peak Found
570	High	B0BNN3	Carbonic anhydrase 1	OS=Rattus norvegicus OX=10116 GN=Ca1 PE=1 SV=1	71.869	43.07	18.4	High
571	High	P21913	Succinate dehydrogenase [ubiquinone] iron-sulfur subunit, mitochondrial	OS=Rattus norvegicus OX=10116 GN=Sdhb PE=2 SV=2	71.266	37.18	0	Not Found
572	High	Q5U2Z3	Nucleosome assembly protein 1-like 4	OS=Rattus norvegicus OX=10116 GN=Nap1l4 PE=1 SV=1	71.125	39.61	1.8	Peak Found
573	High	P55068	Brevican core protein	OS=Rattus norvegicus OX=10116 GN=Bcan PE=1 SV=2	71.014	46.37	1.5	Peak Found
574	High	O35112	CD166 antigen	OS=Rattus norvegicus OX=10116 GN=Alcam PE=1 SV=1	70.998	39.89	3.1	Peak Found
575	High	Q9QXU8	Cytoplasmic dynein 1 light intermediate chain 1	OS=Rattus norvegicus OX=10116 GN=Dync1li1 PE=1 SV=1	70.865	36.66	12.9	Peak Found
576	High	B4F7E8	Protein Niban 2	OS=Rattus norvegicus OX=10116 GN=Niban2 PE=1 SV=1	70.766	32.53	4.6	Peak Found
577	High	D3ZQL7	Tubulin polymerization-promoting protein	OS=Rattus norvegicus OX=10116 GN=Tppp PE=1 SV=1	70.441	45.67	0.2	Peak Found
578	High	Q80Z29	Nicotinamide phosphoribosyltransferase	OS=Rattus norvegicus OX=10116 GN=Nampt PE=1 SV=1	70.376	38.4	9.1	Peak Found
579	High	P62882	Guanine nucleotide-binding protein subunit beta-5	OS=Rattus norvegicus OX=10116 GN=Gnb5 PE=2 SV=1	70.339	24.77	8.9	Peak Found
580	High	Q9JI66	Electrogenic sodium bicarbonate cotransporter 1	OS=Rattus norvegicus OX=10116 GN=Slc4a4 PE=1 SV=1	70.259	36.21	3.2	Peak Found
581	High	Q62871	Cytoplasmic dynein 1 intermediate chain 2	OS=Rattus norvegicus OX=10116 GN=Dync1i2 PE=1 SV=1	70.17	33.95	42.5	Peak Found
582	High	P46101	Dipeptidyl aminopeptidase-like protein 6	OS=Rattus norvegicus OX=10116 GN=Dpp6 PE=1 SV=1	70.134	33.33	21.5	Peak Found
583	High	Q66HA6	ADP-ribosylation factor-like protein 8B	OS=Rattus norvegicus OX=10116 GN=Arl8b PE=2 SV=1	70.114	47.09	35.8	Peak Found
584	High	P19234	NADH dehydrogenase [ubiquinone] flavoprotein 2, mitochondrial	OS=Rattus norvegicus OX=10116 GN=Ndufv2 PE=1 SV=2	69.949	31.71	0	Not Found
585	High	P37397	Calponin-3	OS=Rattus norvegicus OX=10116 GN=Cnn3 PE=1 SV=1	69.935	46.08	5.8	Peak Found
586	High	P55260	Annexin A4	OS=Rattus norvegicus OX=10116 GN=Anxa4 PE=1 SV=3	69.916	52.97	1.3	Peak Found
587	High	Q6GMN2	Brain-specific angiogenesis inhibitor 1-associated protein 2	OS=Rattus norvegicus OX=10116 GN=Baiap2 PE=1 SV=1	69.827	26.5	15.4	Peak Found
588	High	Q63965	Sideroflexin-1	OS=Rattus norvegicus OX=10116 GN=Sfxn1 PE=2 SV=4	69.749	51.73	99.8	Peak Found
589	High	P05712	Ras-related protein Rab-2A	OS=Rattus norvegicus OX=10116 GN=Rab2a PE=2 SV=1	69.729	38.19	0	Not Found
590	High	P02401	60S acidic ribosomal protein P2	OS=Rattus norvegicus OX=10116 GN=Rplp2 PE=1 SV=2	69.707	36.66	7.1	Peak Found
591	High	Q63525	Nuclear migration protein nudC	OS=Rattus norvegicus OX=10116 GN=Nudc PE=1 SV=1	69.549	32.46	8.5	Peak Found
592	High	P35704	Peroxiredoxin-2	OS=Rattus norvegicus OX=10116 GN=Prdx2 PE=1 SV=3	69.393	52.38	2.6	High
593	High	P0C5H9	Mesencephalic astrocyte-derived neurotrophic factor	OS=Rattus norvegicus OX=10116 GN=Manf PE=1 SV=1	69.377	45.52	0	Not Found
594	High	Q5GFD9	Protein IMPACT	OS=Rattus norvegicus OX=10116 GN=Impact PE=1 SV=1	69.214	40.01	2.2	Peak Found
595	High	Q3B8Q1	Nucleolar RNA helicase 2	OS=Rattus norvegicus OX=10116 GN=Ddx21 PE=2 SV=1	69.14	51.02	1.4	Peak Found
596	High	Q63797	Proteasome activator complex subunit 1	OS=Rattus norvegicus OX=10116 GN=Psme1 PE=2 SV=1	68.809	36.7	0.8	Peak Found
597	High	P09527	Ras-related protein Rab-7a	OS=Rattus norvegicus OX=10116 GN=Rab7a PE=1 SV=2	68.617	45.99	0.7	Peak Found
598	High	Q6PDV7	60S ribosomal protein L10	OS=Rattus norvegicus OX=10116 GN=Rpl10 PE=1 SV=3	68.606	40.06	9.4	Peak Found
599	High	Q9Z0W7	Chloride intracellular channel protein 4	OS=Rattus norvegicus OX=10116 GN=Clic4 PE=1 SV=3	68.578	40.68	8.7	Peak Found
600	High	P60905	DnaJ homolog subfamily C member 5	OS=Rattus norvegicus OX=10116 GN=Dnajc5 PE=1 SV=1	68.525	31.64	4.6	Peak Found
601	High	O35274	Neurabin-2	OS=Rattus norvegicus OX=10116 GN=Ppp1r9b PE=1 SV=1	68.135	26.65	77.5	Peak Found
602	High	B5DF89	Cullin-3	OS=Rattus norvegicus OX=10116 GN=Cul3 PE=1 SV=2	68.04	36.17	2.9	Peak Found
603	High	P23562	Band 3 anion transport protein	OS=Rattus norvegicus OX=10116 GN=Slc4a1 PE=1 SV=3	67.934	30.54	8.3	High
604	High	Q66H80	Coatomer subunit delta	OS=Rattus norvegicus OX=10116 GN=Arcn1 PE=2 SV=1	67.882	31.87	1.5	Peak Found
605	High	Q9QYU4	Ketimine reductase mu-crystallin	OS=Rattus norvegicus OX=10116 GN=Crym PE=1 SV=1	67.819	34.81	15.4	Peak Found
606	High	P11240	Cytochrome c oxidase subunit 5A, mitochondrial	OS=Rattus norvegicus OX=10116 GN=Cox5a PE=1 SV=1	67.747	33.65	0	Not Found
607	High	P36876	Serine/threonine-protein phosphatase 2A 55 kDa regulatory subunit B alpha isoform	OS=Rattus norvegicus OX=10116 GN=Ppp2r2a PE=2 SV=1	67.458	41.51	6.6	Peak Found
608	High	Q561S0	NADH dehydrogenase [ubiquinone] 1 alpha subcomplex subunit 10, mitochondrial	OS=Rattus norvegicus OX=10116 GN=Ndufa10 PE=1 SV=1	67.435	28.23	38.7	Peak Found
609	High	P01835	Ig kappa chain C region, B allele	OS=Rattus norvegicus OX=10116 PE=1 SV=1	67.423	249.48	195.5	High
610	High	O54975	Xaa-Pro aminopeptidase 1	OS=Rattus norvegicus OX=10116 GN=Xpnpep1 PE=1 SV=1	67.298	37.9	35	Peak Found
611	High	A2RRU1	Glycogen [starch] synthase, muscle	OS=Rattus norvegicus OX=10116 GN=Gys1 PE=1 SV=1	67.123	30.11	4.4	Peak Found
612	High	P08503	Medium-chain specific acyl-CoA dehydrogenase, mitochondrial	OS=Rattus norvegicus OX=10116 GN=Acadm PE=1 SV=1	67.081	42.12	28.1	Peak Found
613	High	Q3B8Q0	Microtubule-associated protein RP/EB family member 2	OS=Rattus norvegicus OX=10116 GN=Mapre2 PE=1 SV=1	67.036	37.28	34.7	Peak Found
614	High	Q62724	DNA replication licensing factor MCM6 (Fragment)	OS=Rattus norvegicus OX=10116 GN=Mcm6 PE=1 SV=2	66.777	34.51	14.1	Peak Found
615	High	Q8R2H5	Phosphatidylinositol-glycan-specific phospholipase D	OS=Rattus norvegicus OX=10116 GN=Gpld1 PE=2 SV=1	66.674	27.56	89.1	High
616	High	Q01205	Dihydrolipoyllysine-residue succinyltransferase component of 2-oxoglutarate dehydrogenase complex, mitochondrial	OS=Rattus norvegicus OX=10116 GN=Dlst PE=1 SV=2	66.64	45.24	12	Peak Found
617	High	Q6NYB7	Ras-related protein Rab-1A	OS=Rattus norvegicus OX=10116 GN=Rab1A PE=1 SV=3	66.555	54.16	0.6	Peak Found
618	High	P60123	RuvB-like 1	OS=Rattus norvegicus OX=10116 GN=Ruvbl1 PE=1 SV=1	66.212	34	0	Not Found
619	High	P18421	Proteasome subunit beta type-1	OS=Rattus norvegicus OX=10116 GN=Psmb1 PE=1 SV=3	66.105	39.5	1.9	High
620	High	P0DJJ3	SH3-containing GRB2-like protein 3-interacting protein 1	OS=Rattus norvegicus OX=10116 GN=Sgip1 PE=1 SV=1	65.967	31.72	8.4	Peak Found
621	High	P19945	60S acidic ribosomal protein P0	OS=Rattus norvegicus OX=10116 GN=Rplp0 PE=1 SV=2	65.95	46.5	36.1	Peak Found
622	High	P03994	Hyaluronan and proteoglycan link protein 1	OS=Rattus norvegicus OX=10116 GN=Hapln1 PE=1 SV=2	65.934	33.99	42	Peak Found
623	High	Q6MG08	ATP-binding cassette sub-family F member 1	OS=Rattus norvegicus OX=10116 GN=Abcf1 PE=1 SV=1	65.793	28.43	74	Peak Found
624	High	P61203	COP9 signalosome complex subunit 2	OS=Rattus norvegicus OX=10116 GN=Cops2 PE=1 SV=1	65.737	27.27	3.3	Peak Found
625	High	E9PU28	Inosine-5'-monophosphate dehydrogenase 2	OS=Rattus norvegicus OX=10116 GN=Impdh2 PE=1 SV=1	65.33	33.1	0.4	Peak Found
626	High	O35821	Myb-binding protein 1A	OS=Rattus norvegicus OX=10116 GN=Mybbp1a PE=1 SV=2	65.261	32.67	1.2	Peak Found
627	High	P43138	DNA-(apurinic or apyrimidinic site) endonuclease	OS=Rattus norvegicus OX=10116 GN=Apex1 PE=1 SV=2	65.213	27.95	0	Not Found
628	High	P51593	E3 ubiquitin-protein ligase HUWE1	OS=Rattus norvegicus OX=10116 GN=Huwe1 PE=1 SV=3	65.066	29.14	9.8	Peak Found
629	High	P48199	C-reactive protein	OS=Rattus norvegicus OX=10116 GN=Crp PE=1 SV=1	64.896	215.63	195.1	High
630	High	P00787	Cathepsin B	OS=Rattus norvegicus OX=10116 GN=Ctsb PE=1 SV=2	64.71	29.96	1.2	High
631	High	P49803	Regulator of G-protein signaling 7	OS=Rattus norvegicus OX=10116 GN=Rgs7 PE=1 SV=2	64.586	37.43	3.4	Peak Found
632	High	P27791	cAMP-dependent protein kinase catalytic subunit alpha	OS=Rattus norvegicus OX=10116 GN=Prkaca PE=1 SV=2	64.523	40.83	0	Not Found
633	High	P34064	Proteasome subunit alpha type-5	OS=Rattus norvegicus OX=10116 GN=Psma5 PE=1 SV=1	64.516	29.18	0.9	High
634	High	P54645	5'-AMP-activated protein kinase catalytic subunit alpha-1	OS=Rattus norvegicus OX=10116 GN=Prkaa1 PE=1 SV=2	64.496	36.69	11.4	Peak Found
635	High	Q5XI32	F-actin-capping protein subunit beta	OS=Rattus norvegicus OX=10116 GN=Capzb PE=1 SV=1	64.465	44.67	0.5	Peak Found
636	High	P40307	Proteasome subunit beta type-2	OS=Rattus norvegicus OX=10116 GN=Psmb2 PE=1 SV=1	64.187	35.93	1.8	High
637	High	B2GUZ5	F-actin-capping protein subunit alpha-1	OS=Rattus norvegicus OX=10116 GN=Capza1 PE=1 SV=1	64.128	26.17	138.3	Peak Found
638	High	Q62733	Lamina-associated polypeptide 2, isoform beta	OS=Rattus norvegicus OX=10116 GN=Tmpo PE=1 SV=3	64.126	36.71	8.7	Peak Found
639	High	P38656	Lupus La protein homolog	OS=Rattus norvegicus OX=10116 GN=Ssb PE=1 SV=1	63.821	40.28	6.3	Peak Found
640	High	B0BNE5	S-formylglutathione hydrolase	OS=Rattus norvegicus OX=10116 GN=Esd PE=2 SV=1	63.8	41.32	4.5	Peak Found
641	High	P56536	Kinesin heavy chain isoform 5C	OS=Rattus norvegicus OX=10116 GN=Kif5c PE=1 SV=3	63.691	33.8	0	Not Found
642	High	P42676	Neurolysin, mitochondrial	OS=Rattus norvegicus OX=10116 GN=Nln PE=1 SV=1	63.623	34.42	4.4	Peak Found
643	High	Q6PEC4	S-phase kinase-associated protein 1	OS=Rattus norvegicus OX=10116 GN=Skp1 PE=1 SV=3	63.471	36.78	0.4	Peak Found
644	High	Q68FU3	Electron transfer flavoprotein subunit beta	OS=Rattus norvegicus OX=10116 GN=Etfb PE=1 SV=3	63.428	39.09	23.1	Peak Found
645	High	Q9EQV9	Carboxypeptidase B2	OS=Rattus norvegicus OX=10116 GN=Cpb2 PE=2 SV=1	63.126	30.61	176.7	High
646	High	Q920Q0	Paralemmin-1	OS=Rattus norvegicus OX=10116 GN=Palm PE=1 SV=1	63.1	23.22	29.1	Peak Found
647	High	P62083	40S ribosomal protein S7	OS=Rattus norvegicus OX=10116 GN=Rps7 PE=1 SV=1	62.862	38.04	15	Peak Found
648	High	P56558	UDP-N-acetylglucosamine--peptide N-acetylglucosaminyltransferase 110 kDa subunit	OS=Rattus norvegicus O=10116 GN=Ogt PE=1 SV=1	62.843	34.56	45.6	High
649	High	Q9ES21	Phosphatidylinositol-3-phosphatase SAC1	OS=Rattus norvegicus OX=10116 GN=Sacm1l PE=1 SV=1	62.768	26.97	11.9	Peak Found
650	High	P25236	Selenoprotein P	OS=Rattus norvegicus OX=10116 GN=Selenop PE=1 SV=2	62.665	24.07	165.5	High
651	High	Q9JHL4	Drebrin-like protein	OS=Rattus norvegicus OX=10116 GN=Dbnl PE=1 SV=1	62.546	32.53	3.5	Peak Found
652	High	P18420	Proteasome subunit alpha type-1	OS=Rattus norvegicus OX=10116 GN=Psma1 PE=1 SV=2	62.536	31.22	7.5	Peak Found
653	High	Q63083	Nucleobindin-1	OS=Rattus norvegicus OX=10116 GN=Nucb1 PE=1 SV=1	62.525	36.62	19.6	Peak Found
654	High	P07825	Synaptophysin	OS=Rattus norvegicus OX=10116 GN=Syp PE=1 SV=1	62.321	72.28	0.6	Peak Found
655	High	Q9JHY2	Sideroflexin-3	OS=Rattus norvegicus OX=10116 GN=Sfxn3 PE=2 SV=2	62.32	40.04	49.6	Peak Found
656	High	P24368	Peptidyl-prolyl cis-trans isomerase B	OS=Rattus norvegicus OX=10116 GN=Ppib PE=1 SV=3	62.243	45.92	5.1	Peak Found
657	High	Q9WVK7	Hydroxyacyl-coenzyme A dehydrogenase, mitochondrial	OS=Rattus norvegicus OX=10116 GN=Hadh PE=2 SV=1	62.097	38.3	83.8	Peak Found
658	High	Q920J4	Thioredoxin-like protein 1	OS=Rattus norvegicus OX=10116 GN=Txnl1 PE=1 SV=3	62.076	32.22	8.1	Peak Found
659	High	Q64303	Serine/threonine-protein kinase PAK 2	OS=Rattus norvegicus OX=10116 GN=Pak2 PE=1 SV=1	61.966	26.95	0	Not Found
660	High	Q63207	Coagulation factor X	OS=Rattus norvegicus OX=10116 GN=F10 PE=2 SV=1	61.946	34.99	123.7	High
661	High	Q8K1Q0	Glycylpeptide N-tetradecanoyltransferase 1	OS=Rattus norvegicus OX=10116 GN=Nmt1 PE=1 SV=1	61.894	32.09	36.6	Peak Found
662	High	Q62991	Sec1 family domain-containing protein 1	OS=Rattus norvegicus OX=10116 GN=Scfd1 PE=1 SV=1	61.889	34.15	0	Not Found
663	High	Q9QYL8	Acyl-protein thioesterase 2	OS=Rattus norvegicus OX=10116 GN=Lypla2 PE=1 SV=1	61.654	33.23	4.2	Peak Found
664	High	D4A4T9	Cysteine and histidine-rich domain-containing protein 1	OS=Rattus norvegicus OX=10116 GN=Chordc1 PE=3 SV=1	61.505	35.39	8.5	Peak Found
665	High	Q6Q7Y5	Guanine nucleotide-binding protein subunit alpha-13	OS=Rattus norvegicus OX=10116 GN=Gna13 PE=1 SV=1	61.377	36.66	29.2	Peak Found
666	High	P63159	High mobility group protein B1	OS=Rattus norvegicus OX=10116 GN=Hmgb1 PE=1 SV=2	61.365	27.87	0	Not Found
667	High	P32038	Complement factor D	OS=Rattus norvegicus OX=10116 GN=Cfd PE=1 SV=2	61.337	31.38	162	High
668	High	Q6PCU2	V-type proton ATPase subunit E 1	OS=Rattus norvegicus OX=10116 GN=Atp6v1e1 PE=1 SV=1	61.256	32.38	2.6	Peak Found
669	High	Q9R085	Ubiquitin carboxyl-terminal hydrolase 15	OS=Rattus norvegicus OX=10116 GN=Usp15 PE=1 SV=1	61.185	29.95	13.6	Peak Found
670	High	Q1WIM2	Cell adhesion molecule 2	OS=Rattus norvegicus OX=10116 GN=Cadm2 PE=1 SV=2	61.151	37.67	52.3	Peak Found
671	High	Q9QX69	Glutathione S-transferase LANCL1	OS=Rattus norvegicus OX=10116 GN=Lancl1 PE=1 SV=2	61.05	33.77	141.5	Peak Found
672	High	P08592	Amyloid-beta precursor protein	OS=Rattus norvegicus OX=10116 GN=App PE=1 SV=2	60.838	23.26	14.5	Peak Found
673	High	P24049	60S ribosomal protein L17	OS=Rattus norvegicus OX=10116 GN=Rpl17 PE=2 SV=3	60.665	34.05	0.4	Peak Found
674	High	P21396	Amine oxidase [flavin-containing] A	OS=Rattus norvegicus OX=10116 GN=Maoa PE=1 SV=1	60.653	40.96	4.2	Peak Found
675	High	Q7M0E3	Destrin	OS=Rattus norvegicus OX=10116 GN=Dstn PE=1 SV=3	60.609	31.36	1.2	Peak Found
676	High	Q6AXS5	Plasminogen activator inhibitor 1 RNA-binding protein	OS=Rattus norvegicus OX=10116 GN=Serbp1 PE=1 SV=2	60.6	31.23	32.7	Peak Found
677	High	Q62656	Receptor-type tyrosine-protein phosphatase zeta	OS=Rattus norvegicus OX=10116 GN=Ptprz1 PE=1 SV=1	60.361	35.47	38.8	Peak Found
678	High	Q9Z1X1	Extended synaptotagmin-1	OS=Rattus norvegicus OX=10116 GN=Esyt1 PE=1 SV=1	60.239	25.09	142.6	Peak Found
679	High	Q6AXV4	Sorting and assembly machinery component 50 homolog	OS=Rattus norvegicus OX=10116 GN=Samm50 PE=1 SV=1	60.185	34.37	0.4	Peak Found
